# Supplementary material for: Network analysis reveals dysregulated functional patterns in type II diabetic skin
Source: Sci Rep. 2022 Apr 27;12:6889. doi: 10.1038/s41598-022-10652-8 (PMC9046425; doi:10.1038/s41598-022-10652-8)
Supplement: Supplementary file 2 — Supplementary Tables. [file 41598_2022_10652_MOESM2_ESM.xlsx]

## Sheet: Summary
Network Analysis Reveals Dysregulated Functional Patterns in Type II Diabetic Skin Chunan Liu1, Sudha Ram2, and Bonnie L. Hurwitz1* 1 BIO5 Institute and Department of Biosystems Engineering, University of Arizona, Tucson, AZ, 85721, USA 2 BIO5 Institute and Department of Management Information Systems, University of Arizona, Tucson, AZ, 85721, USA * To whom correspondence should be addressed. Pho…

## Sheet: Supplementary_Table_S1
Data Summary
Dataset	Description	Size	Application
Subject Metadata	176 attributes, including demographic information, general medical history, etc.	256 non-T2DMs 75 T2DMs	Data preprocessing, external sample information
Gene Count	Raw counts	56,202 genes	Data preprocessing
Gene Expression Value	Normalized gene expression value (TPM)	56,202 genes	Network construction

## Sheet: Supplementary Table S2
DE Genes
Gene ID	baseMean	log2FoldChange	lfcSE	stat	pvalue	padj
CTA-384D8.36	141.504	0.592467	0.119905	4.94114	7.76687e-07	0.00684417
STAT1	4413.41	0.331505	0.0744113	4.45504	8.38779e-06	0.0156732
IFIT3	661.982	0.529958	0.116971	4.53069	5.87902e-06	0.0156732
SCO2	401.15	0.380958	0.0835211	4.56122	5.08563e-06	0.0156732
S100A8	1657.89	1.26497	0.284744	4.44247	8.89313e-06	0.0156732
LCN2	503.279	0.909147	0.21123	4.30406	1.67695e-05	0.0246287
SERPINA3	1960.42	0.876966	0.206022	4.25666	2.07502e-05	0.0261215
H19	2676.81	0.572856	0.136009	4.21189	2.53243e-05	0.0278947
IFI44	625.895	0.55526	0.135768	4.08977	4.31796e-05	0.0422776
APOL1	879.897	0.46832	0.117551	3.98396	6.77774e-05	0.0483381
CHST3	2627.29	0.211584	0.0532706	3.97187	7.13114e-05	0.0483381
S100A7	2799.78	1.15155	0.287471	4.00582	6.18035e-05	0.0483381
MX1	1355.62	0.492857	0.122552	4.0216	5.78031e-05	0.0483381

## Sheet: Supplementary_Table_S3
MM, GS, and BC Values for lightgreen Genes
Gene ID	Description	MM.lightgreen	GS.T2DM	p.GS.T2DM	BC.lightgreen
NCOA6	nuclear receptor coactivator 6	0.881	0.181	0.007	2150
EP300	E1A binding protein p300	0.859	0.142	0.035	2008
RAB5B	RAB5B, member RAS oncogene family	0.857	0.131	0.052	1977
RPRD2	regulation of nuclear pre-mRNA domain containing 2	0.855	0.134	0.046	1361
TNPO3	transportin 3	0.848	0.138	0.041	216
ARID1A	AT-rich interaction domain 1A	0.836	0.148	0.028	265
TM9SF4	transmembrane 9 superfamily member 4	0.825	0.112	0.099	232
CREBBP	CREB binding protein	0.811	0.095	0.162	57
ZC3H13	zinc finger CCCH-type containing 13	0.81	0.163	0.016	22
RAB8A	RAB8A, member RAS oncogene family	0.81	0.097	0.152	89
GPATCH8	G-patch domain containing 8	0.801	0.137	0.043	258
NFE2L1	nuclear factor, erythroid 2 like 1	0.799	0.107	0.113	1
PCDHGC3	protocadherin gamma subfamily C, 3	0.799	0.103	0.126	302
BRD3	bromodomain containing 3	0.79	0.16	0.018	8
ANKRD17	ankyrin repeat domain 17	0.787	0.073	0.278	220
ARID1B	AT-rich interaction domain 1B	0.784	0.155	0.021	74
TCF20	transcription factor 20	0.784	0.086	0.204	0
SIPA1L3	signal induced proliferation associated 1 like 3	0.78	0.136	0.044	129
GLYR1	glyoxylate reductase 1 homolog	0.776	0.086	0.206	4
KAT6A	lysine acetyltransferase 6A	0.772	0.109	0.108	108
DDX6	DEAD-box helicase 6	0.763	0.13	0.055	15
ZDHHC5	zinc finger DHHC-type palmitoyltransferase 5	0.761	0.102	0.132	143
MTPN	myotrophin	0.754	0.126	0.063	338
GLTSCR1L	NA	0.753	0.132	0.05	202
MYO10	myosin X	0.752	0.114	0.092	0
PHF2	PHD finger protein 2	0.744	0.077	0.258	122
MLLT1	MLLT1 super elongation complex subunit	0.743	0.102	0.13	71
KPNA6	karyopherin subunit alpha 6	0.74	0.057	0.403	0
PRRC2A	proline rich coiled-coil 2A	0.735	0.069	0.307	105
SEC31A	SEC31 homolog A, COPII coat complex component	0.735	0.064	0.345	0
THRAP3	thyroid hormone receptor associated protein 3	0.733	0.111	0.1	0
ACO2	aconitase 2	0.729	0.161	0.017	2
ERC1	ELKS/RAB6-interacting/CAST family member 1	0.728	0.133	0.049	0
KHSRP	KH-type splicing regulatory protein	0.725	0.062	0.362	10
COPG1	COPI coat complex subunit gamma 1	0.724	0.103	0.126	333
GBF1	golgi brefeldin A resistant guanine nucleotide exchange factor 1	0.716	0.067	0.324	78
JAK1	Janus kinase 1	0.711	0.074	0.276	19
NCOR1	nuclear receptor corepressor 1	0.708	0.121	0.073	0
CTNND1	catenin delta 1	0.708	0.081	0.234	0
SMG7	SMG7 nonsense mediated mRNA decay factor	0.707	0.072	0.289	0
CTCF	CCCTC-binding factor	0.703	0.112	0.096	15
ATF7	activating transcription factor 7	0.699	0.081	0.23	18
RAP2C	RAP2C, member of RAS oncogene family	-0.698	-0.121	0.072	0
SCAMP4	secretory carrier membrane protein 4	0.696	0.042	0.54	0
TRAPPC6B	trafficking protein particle complex 6B	-0.696	-0.044	0.513	0
SETD2	SET domain containing 2, histone lysine methyltransferase	0.694	0.173	0.01	0
TAF11	TATA-box binding protein associated factor 11	-0.694	-0.218	0.001	0
CKAP5	cytoskeleton associated protein 5	0.688	0.1	0.14	3
DNAJC14	DnaJ heat shock protein family (Hsp40) member C14	0.688	0.182	0.007	0
IQGAP1	IQ motif containing GTPase activating protein 1	0.687	0.106	0.116	0
GANAB	glucosidase II alpha subunit	0.686	0.017	0.8	0
NSMCE4A	NSE4 homolog A, SMC5-SMC6 complex component	-0.685	-0.086	0.202	0
NEO1	neogenin 1	0.685	0.038	0.572	0
KMT2E	lysine methyltransferase 2E (inactive)	0.683	0.133	0.048	41
PDCD5	programmed cell death 5	-0.68	-0.091	0.18	0
DCTN1	dynactin subunit 1	0.678	0.14	0.038	10
CLEC2B	C-type lectin domain family 2 member B	-0.678	-0.126	0.063	0
MAP4	microtubule associated protein 4	0.674	0.118	0.082	28
FAM193A	family with sequence similarity 193 member A	0.672	0.103	0.126	11
HMGB1	high mobility group box 1	-0.67	-0.079	0.246	0
RP11-101E13.5	NA	-0.67	-0.107	0.112	0
MED13L	mediator complex subunit 13L	0.668	0.09	0.182	0
SGPP2	sphingosine-1-phosphate phosphatase 2	0.666	0.078	0.249	0
TSPAN14	tetraspanin 14	0.662	0.133	0.049	0
ZMIZ1	zinc finger MIZ-type containing 1	0.656	0.118	0.08	0
MITD1	microtubule interacting and trafficking domain containing 1	-0.654	-0.125	0.064	0
HDLBP	high density lipoprotein binding protein	0.652	0.103	0.126	0
ASH1L	ASH1 like histone lysine methyltransferase	0.651	0.132	0.05	4
TSHZ1	teashirt zinc finger homeobox 1	0.648	0.051	0.456	0
WDTC1	WD and tetratricopeptide repeats 1	0.646	0.09	0.184	0
CCDC97	coiled-coil domain containing 97	0.644	0.052	0.442	6
PHLPP1	PH domain and leucine rich repeat protein phosphatase 1	0.642	0.175	0.009	1
KIDINS220	kinase D interacting substrate 220	0.641	0.094	0.164	0
SMAD1	SMAD family member 1	0.638	0.056	0.409	0
EXOSC8	exosome component 8	-0.634	-0.045	0.51	0
UBE4A	ubiquitination factor E4A	0.629	0.084	0.215	0
FBXO18	NA	0.628	0.098	0.145	0
ELAVL1	ELAV like RNA binding protein 1	0.627	0.043	0.527	0
AFF1	AF4/FMR2 family member 1	0.625	0.04	0.558	0
UTRN	utrophin	0.624	0.209	0.002	0
OGDH	oxoglutarate dehydrogenase	0.622	0.111	0.102	0
CYP51A1	cytochrome P450 family 51 subfamily A member 1	0.622	0.184	0.006	0
FAM160A1	family with sequence similarity 160 member A1	0.62	0.096	0.154	0
SMARCA2	SWI/SNF related, matrix associated, actin dependent regulator of chromatin, subfamily a, member 2	0.62	0.129	0.056	0
ARHGEF12	Rho guanine nucleotide exchange factor 12	0.619	0.084	0.216	0
GTF2I	general transcription factor IIi	0.618	0.123	0.068	0
KANK1	KN motif and ankyrin repeat domains 1	0.615	0.134	0.047	0
ZDHHC20	zinc finger DHHC-type palmitoyltransferase 20	0.608	0.119	0.078	0
FAM136A	family with sequence similarity 136 member A	-0.607	-0.087	0.201	0
RNF38	ring finger protein 38	0.607	0.035	0.608	0
SPG11	SPG11 vesicle trafficking associated, spatacsin	0.605	0.066	0.33	0
ZBTB4	zinc finger and BTB domain containing 4	0.605	0.091	0.177	0
CLASP1	cytoplasmic linker associated protein 1	0.604	0.185	0.006	0
CASZ1	castor zinc finger 1	0.602	0.078	0.25	0
VHL	von Hippel-Lindau tumor suppressor	0.601	0.108	0.11	0
ASAP2	ArfGAP with SH3 domain, ankyrin repeat and PH domain 2	0.601	0.136	0.044	0
MICALCL	microtubule associated monooxygenase, calponin and LIM domain containing 2	0.599	0.109	0.106	0
SUFU	SUFU negative regulator of hedgehog signaling	0.599	0.122	0.072	14
MAML2	mastermind like transcriptional coactivator 2	0.599	0.186	0.006	0
VGLL4	vestigial like family member 4	0.592	0.052	0.444	0
TRIM44	tripartite motif containing 44	0.591	0.102	0.13	7
NFYB	nuclear transcription factor Y subunit beta	-0.589	-0.099	0.144	0
HSPG2	heparan sulfate proteoglycan 2	0.584	0.067	0.323	0
VPS29	VPS29 retromer complex component	-0.583	-0.09	0.185	0
NT5C2	5'-nucleotidase, cytosolic II	0.58	0.086	0.205	0
PIAS1	protein inhibitor of activated STAT 1	0.577	0.075	0.269	0
RTN4RL1	reticulon 4 receptor like 1	0.577	0.106	0.117	1
BRD2	bromodomain containing 2	0.575	0.089	0.191	0
NCOA1	nuclear receptor coactivator 1	0.574	0.148	0.028	0
MRPL32	mitochondrial ribosomal protein L32	-0.574	-0.21	0.002	0
LYPLAL1	lysophospholipase like 1	-0.573	-0.046	0.496	0
PBRM1	polybromo 1	0.568	0.128	0.058	0
MKLN1	muskelin 1	0.567	0.12	0.075	138
ALDH6A1	aldehyde dehydrogenase 6 family member A1	0.564	0.093	0.17	0
RP11-145M9.4	NA	-0.562	-0.094	0.166	0
R3HDM2	R3H domain containing 2	0.562	0.089	0.187	0
NFAT5	nuclear factor of activated T cells 5	0.558	0.104	0.125	0
KANSL1	KAT8 regulatory NSL complex subunit 1	0.556	0.076	0.263	0
GNB4	G protein subunit beta 4	0.555	0.082	0.226	69
DYRK1A	dual specificity tyrosine phosphorylation regulated kinase 1A	0.554	0.169	0.012	0
FAM208B	NA	0.554	0.065	0.336	0
DNMBP	dynamin binding protein	0.553	0.175	0.009	0
KDM4A	lysine demethylase 4A	0.549	0.157	0.02	1
TTLL12	tubulin tyrosine ligase like 12	0.548	0.087	0.2	0
GSE1	Gse1 coiled-coil protein	0.542	0.066	0.331	0
SLC6A9	solute carrier family 6 member 9	0.537	0.113	0.094	0
RBM23	RNA binding motif protein 23	0.536	0.039	0.563	1
FAM120B	family with sequence similarity 120B	0.53	0.026	0.703	0
COMMD3	COMM domain containing 3	-0.528	-0.062	0.359	0
UBA5	ubiquitin like modifier activating enzyme 5	-0.525	-0.089	0.188	0
CREB3L2	cAMP responsive element binding protein 3 like 2	0.522	0.077	0.255	0
AP3M1	adaptor related protein complex 3 subunit mu 1	0.52	-0.042	0.537	0
TFAP2A	transcription factor AP-2 alpha	0.515	0.057	0.403	0
KLHL20	kelch like family member 20	0.513	0.104	0.123	0
LPAR5	lysophosphatidic acid receptor 5	0.511	0.098	0.148	0
RNF43	ring finger protein 43	0.51	0.084	0.214	0
XPA	XPA, DNA damage recognition and repair factor	-0.492	0.026	0.699	0
GRHL2	grainyhead like transcription factor 2	0.491	0.092	0.172	0
CAPZA1	capping actin protein of muscle Z-line subunit alpha 1	-0.489	-0.103	0.129	0
ANKS1A	ankyrin repeat and sterile alpha motif domain containing 1A	0.488	-0.005	0.946	0
RTCA	RNA 3'-terminal phosphate cyclase	-0.483	-0.053	0.433	0
ANKRD50	ankyrin repeat domain 50	0.477	0.098	0.148	0
NFYC	nuclear transcription factor Y subunit gamma	0.456	0.034	0.616	0
AC007620.3	NA	0.399	0.061	0.364	0
AFF4	AF4/FMR2 family member 4	0.38	0.04	0.551	0

## Sheet: Supplementary_Table_S4
MM, GS, and BC Values for magenta Genes
Gene ID	Description	MM.magenta	GS.T2DM	p.GS.T2DM	BC.magenta
RHOT2	ras homolog family member T2	0.919	-0.168	0.012	12299
ARFGAP1	ADP ribosylation factor GTPase activating protein 1	0.889	-0.189	0.005	1362
ANAPC2	anaphase promoting complex subunit 2	0.884	-0.148	0.028	4523
MAPK8IP3	mitogen-activated protein kinase 8 interacting protein 3	0.875	-0.121	0.073	1165
TMEM259	transmembrane protein 259	0.864	-0.141	0.037	643
TAF1C	TATA-box binding protein associated factor, RNA polymerase I subunit C	0.86	-0.113	0.094	13
FAM193B	family with sequence similarity 193 member B	0.856	-0.121	0.074	672
SPPL2B	signal peptide peptidase like 2B	0.854	-0.08	0.238	791
C1orf159	chromosome 1 open reading frame 159	0.843	-0.133	0.049	0
SELO	NA	0.83	-0.186	0.006	19
PIDD	NA	0.828	-0.173	0.01	2
NEURL4	neuralized E3 ubiquitin protein ligase 4	0.825	-0.046	0.5	167
DUS1L	dihydrouridine synthase 1 like	0.821	-0.142	0.035	66
TYK2	tyrosine kinase 2	0.819	-0.143	0.034	4
CCDC130	coiled-coil domain containing 130	0.818	-0.12	0.076	2
TNK2	tyrosine kinase non receptor 2	0.81	-0.094	0.166	1
SIN3B	SIN3 transcription regulator family member B	0.802	-0.032	0.633	152
IDUA	alpha-L-iduronidase	0.799	-0.116	0.086	0
WDR90	WD repeat domain 90	0.793	-0.111	0.101	0
NPEPL1	aminopeptidase like 1	0.785	-0.058	0.393	0
RP11-611L7.1	NA	0.784	-0.129	0.056	0
ZMIZ2	zinc finger MIZ-type containing 2	0.782	-0.066	0.33	1
MOGS	mannosyl-oligosaccharide glucosidase	0.78	-0.15	0.026	0
CCNL2	cyclin L2	0.78	-0.064	0.345	41
SPG7	SPG7 matrix AAA peptidase subunit, paraplegin	0.772	-0.132	0.05	0
CXXC1	CXXC finger protein 1	0.771	-0.148	0.029	0
MAN2C1	mannosidase alpha class 2C member 1	0.77	-0.115	0.088	0
INPP5E	inositol polyphosphate-5-phosphatase E	0.77	-0.082	0.226	25
AKAP17A	A-kinase anchoring protein 17A	0.769	-0.074	0.275	0
TRABD	TraB domain containing	0.769	-0.128	0.059	6
INPPL1	inositol polyphosphate phosphatase like 1	0.766	-0.054	0.422	0
TMEM175	transmembrane protein 175	0.759	-0.082	0.228	0
POFUT2	protein O-fucosyltransferase 2	0.755	-0.135	0.046	0
POMT1	protein O-mannosyltransferase 1	0.754	-0.083	0.222	1
AC018766.5	NA	0.754	-0.13	0.054	4
LENG8	leukocyte receptor cluster member 8	0.746	-0.071	0.293	183
BRAT1	BRCA1 associated ATM activator 1	0.746	-0.167	0.013	14
SPSB3	splA/ryanodine receptor domain and SOCS box containing 3	0.745	-0.095	0.162	9
C11orf35	NA	0.743	-0.07	0.301	0
ADRBK1	G protein-coupled receptor kinase 2	0.741	-0.103	0.128	22
AC093838.4	NA	0.739	-0.138	0.041	0
FBXL6	F-box and leucine rich repeat protein 6	0.736	-0.12	0.076	1
MXD3	MAX dimerization protein 3	0.736	-0.123	0.069	0
DDX39B	DExD-box helicase 39B	0.733	-0.112	0.098	0
CHTF18	chromosome transmission fidelity factor 18	0.729	-0.087	0.201	0
DCAF15	DDB1 and CUL4 associated factor 15	0.728	-0.025	0.709	2
ULK3	unc-51 like kinase 3	0.727	-0.068	0.317	0
CLASRP	CLK4 associating serine/arginine rich protein	0.725	-0.096	0.155	5
SNAPC4	small nuclear RNA activating complex polypeptide 4	0.722	-0.135	0.046	1
LMF2	lipase maturation factor 2	0.722	-0.168	0.012	0
VPS28	VPS28 subunit of ESCRT-I	0.721	-0.048	0.477	0
CSNK1G2	casein kinase 1 gamma 2	0.72	-0.119	0.077	2
NAT9	N-acetyltransferase 9 (putative)	0.719	-0.132	0.05	0
METTL17	methyltransferase like 17	0.718	-0.154	0.022	0
NDOR1	NADPH dependent diflavin oxidoreductase 1	0.717	-0.1	0.14	0
STARD3	StAR related lipid transfer domain containing 3	0.716	-0.134	0.047	0
GLI4	GLI family zinc finger 4	0.714	-0.078	0.249	0
MICALL2	MICAL like 2	0.712	-0.073	0.283	0
PLEKHG5	pleckstrin homology and RhoGEF domain containing G5	0.708	-0.032	0.637	0
ARHGEF1	Rho guanine nucleotide exchange factor 1	0.707	-0.122	0.071	0
ANKZF1	ankyrin repeat and zinc finger peptidyl tRNA hydrolase 1	0.707	-0.055	0.418	0
QTRT1	queuine tRNA-ribosyltransferase catalytic subunit 1	0.706	-0.142	0.036	0
PPIL2	peptidylprolyl isomerase like 2	0.706	-0.145	0.032	0
LMBR1L	limb development membrane protein 1 like	0.703	-0.126	0.061	0
MAN1B1	mannosidase alpha class 1B member 1	0.702	-0.102	0.13	0
WDR91	WD repeat domain 91	0.701	-0.117	0.085	0
ENTHD2	NA	0.701	-0.108	0.11	3
LRCH4	leucine rich repeats and calponin homology domain containing 4	0.7	-0.043	0.527	0
UCKL1	uridine-cytidine kinase 1 like 1	0.7	-0.068	0.317	0
PPP1R12C	protein phosphatase 1 regulatory subunit 12C	0.699	-0.087	0.198	0
RAD9A	RAD9 checkpoint clamp component A	0.699	-0.124	0.066	0
TRMT2A	tRNA methyltransferase 2 homolog A	0.697	-0.068	0.314	20
STX4	syntaxin 4	0.696	-0.091	0.18	0
C1orf35	chromosome 1 open reading frame 35	0.696	-0.074	0.273	4
EXOC3	exocyst complex component 3	0.691	-0.029	0.672	0
RHBDF1	rhomboid 5 homolog 1	0.691	-0.066	0.33	0
RP3-508I15.21	NA	0.69	-0.176	0.009	0
ATAD3B	ATPase family AAA domain containing 3B	0.688	-0.161	0.017	0
MRPL55	mitochondrial ribosomal protein L55	0.686	-0.191	0.004	0
ABHD17A	abhydrolase domain containing 17A, depalmitoylase	0.684	-0.108	0.111	0
TELO2	telomere maintenance 2	0.683	-0.076	0.263	0
TMEM86B	transmembrane protein 86B	0.68	-0.172	0.011	0
GTPBP3	GTP binding protein 3, mitochondrial	0.678	-0.102	0.13	0
SMG5	SMG5 nonsense mediated mRNA decay factor	0.677	-0.084	0.214	103
CDC37	cell division cycle 37, HSP90 cochaperone	0.677	-0.021	0.759	0
ATG4B	autophagy related 4B cysteine peptidase	0.676	-0.083	0.218	0
TJAP1	tight junction associated protein 1	0.675	-0.149	0.028	0
MTA1	metastasis associated 1	0.674	0.004	0.957	1
USF1	upstream transcription factor 1	0.672	-0.167	0.013	0
WASH2P	WASP family homolog 2, pseudogene	0.672	-0.074	0.271	0
C9orf89	caspase recruitment domain family member 19	0.669	-0.126	0.063	0
TOP3B	DNA topoisomerase III beta	0.669	-0.068	0.316	0
CC2D1A	coiled-coil and C2 domain containing 1A	0.669	0.024	0.724	0
DXO	decapping exoribonuclease	0.667	-0.052	0.444	0
TSC2	TSC complex subunit 2	0.666	-0.036	0.6	9
ITIH4	inter-alpha-trypsin inhibitor heavy chain 4	0.663	-0.014	0.841	0
USP20	ubiquitin specific peptidase 20	0.661	-0.077	0.256	0
OGFR	opioid growth factor receptor	0.66	-0.116	0.086	0
ATP13A1	ATPase 13A1	0.658	-0.038	0.58	6
LCAT	lecithin-cholesterol acyltransferase	0.658	-0.208	0.002	0
SLC8B1	solute carrier family 8 member B1	0.655	-0.075	0.265	0
CACNB1	calcium voltage-gated channel auxiliary subunit beta 1	0.654	-0.105	0.122	0
MEF2B	myocyte enhancer factor 2B	0.653	-0.064	0.344	0
LEMD2	LEM domain nuclear envelope protein 2	0.651	-0.067	0.32	0
ANKRD13D	ankyrin repeat domain 13D	0.649	-0.03	0.662	0
GTF3C5	general transcription factor IIIC subunit 5	0.647	-0.078	0.249	0
PLEKHM1P	NA	0.646	-0.006	0.924	0
SDR39U1	short chain dehydrogenase/reductase family 39U member 1	0.646	-0.006	0.932	0
P4HTM	prolyl 4-hydroxylase, transmembrane	0.645	-0.096	0.155	0
U2AF1L4	U2 small nuclear RNA auxiliary factor 1 like 4	0.645	-0.177	0.008	0
ZBTB17	zinc finger and BTB domain containing 17	0.644	-0.063	0.355	0
EVA1B	eva-1 homolog B	0.642	-0.034	0.62	0
NOXA1	NADPH oxidase activator 1	0.642	-0.013	0.845	0
SFSWAP	splicing factor SWAP	0.64	-0.031	0.649	0
ZFYVE27	zinc finger FYVE-type containing 27	0.639	-0.178	0.008	0
LDB1	LIM domain binding 1	0.637	-0.029	0.666	0
PRKRIP1	PRKR interacting protein 1	0.637	-0.014	0.837	0
RABL6	RAB, member RAS oncogene family like 6	0.636	-0.067	0.326	0
CMTR1	cap methyltransferase 1	0.636	-0.082	0.226	0
MYL5	myosin light chain 5	0.635	-0.052	0.444	0
FAM229A	family with sequence similarity 229 member A	0.634	-0.084	0.215	0
VPS9D1	VPS9 domain containing 1	0.633	-0.002	0.976	0
POU6F1	POU class 6 homeobox 1	0.633	-0.126	0.063	0
BRD9	bromodomain containing 9	0.629	-0.076	0.259	0
ZNF276	zinc finger protein 276	0.628	0.083	0.222	0
ALS2CL	ALS2 C-terminal like	0.624	-0.055	0.415	0
SLC22A17	solute carrier family 22 member 17	0.624	-0.078	0.247	0
PICK1	protein interacting with PRKCA 1	0.623	0.002	0.976	0
NSMF	NMDA receptor synaptonuclear signaling and neuronal migration factor	0.623	-0.124	0.066	0
SLC2A4RG	SLC2A4 regulator	0.622	-0.044	0.516	0
ARHGAP27	Rho GTPase activating protein 27	0.621	0.002	0.979	0
SRRT	serrate, RNA effector molecule	0.621	-0.035	0.611	0
TSSK3	testis specific serine kinase 3	0.62	-0.114	0.091	0
LMBRD1	LMBR1 domain containing 1	-0.615	0.129	0.057	0
BBS5	Bardet-Biedl syndrome 5	0.613	-0.125	0.065	0
C21orf2	NA	0.612	-0.169	0.012	0
FHOD1	formin homology 2 domain containing 1	0.612	0.003	0.964	0
CRIPAK	NA	0.612	-0.109	0.107	0
DGKD	diacylglycerol kinase delta	0.611	-0.154	0.022	0
EME2	essential meiotic structure-specific endonuclease subunit 2	0.61	-0.067	0.319	0
ELMO3	engulfment and cell motility 3	0.609	-0.068	0.316	0
LA16c-316G12.2	NA	0.607	-0.097	0.153	0
DVL3	dishevelled segment polarity protein 3	0.604	-0.068	0.315	0
DPP7	dipeptidyl peptidase 7	0.604	-0.088	0.193	0
RP11-395P17.3	NA	0.602	-0.088	0.195	0
DIP2A	disco interacting protein 2 homolog A	0.6	-0.009	0.889	0
RASSF7	Ras association domain family member 7	0.599	-0.074	0.272	2
DKFZP761J1410	NA	0.599	-0.043	0.522	0
LAMA5	laminin subunit alpha 5	0.598	-0.031	0.653	0
DEF6	DEF6 guanine nucleotide exchange factor	0.598	-0.094	0.167	0
LA16c-390E6.4	NA	0.597	-0.148	0.029	0
STAG2	stromal antigen 2	-0.594	0.12	0.075	0
ABCA2	ATP binding cassette subfamily A member 2	0.593	-0.019	0.777	0
LA16c-358B7.3	NA	0.593	-0.111	0.1	0
OXLD1	oxidoreductase like domain containing 1	0.592	-0.076	0.261	0
FBXL8	F-box and leucine rich repeat protein 8	0.592	-0.046	0.5	0
HDAC7	histone deacetylase 7	0.592	-0.086	0.205	0
FAM69B	divergent protein kinase domain 1B	0.591	0.005	0.936	0
PARVA	parvin alpha	-0.591	0.077	0.257	0
SLC25A42	solute carrier family 25 member 42	0.59	-0.026	0.697	0
UVSSA	UV stimulated scaffold protein A	0.589	-0.02	0.773	0
SH3GL1P3	SH3 domain containing GRB2 like 1, endophilin A2 pseudogene 3	0.588	-0.15	0.026	0
RP11-274B21.3	NA	0.588	-0.152	0.024	210
SUV420H2	NA	0.587	-0.084	0.212	0
NCAPH2	non-SMC condensin II complex subunit H2	0.586	-0.083	0.219	0
B3GAT3	beta-1,3-glucuronyltransferase 3	0.586	-0.206	0.002	0
C16orf58	RUS family member 1	0.585	-0.104	0.125	0
AC004967.7	NA	0.578	-0.119	0.078	0
SS18L1	SS18L1 subunit of BAF chromatin remodeling complex	0.578	-0.147	0.029	0
TMEM184A	transmembrane protein 184A	0.578	0.033	0.622	0
DOCK6	dedicator of cytokinesis 6	0.573	-0.003	0.964	22
FAM160B2	family with sequence similarity 160 member B2	0.567	-0.075	0.268	3
SUN1	Sad1 and UNC84 domain containing 1	0.567	-0.055	0.42	0
WRAP73	WD repeat containing, antisense to TP73	0.567	-0.155	0.022	0
ZNF335	zinc finger protein 335	0.566	-0.012	0.86	0
PIGQ	phosphatidylinositol glycan anchor biosynthesis class Q	0.563	-0.06	0.378	0
CARKD	NA	0.561	-0.074	0.274	0
AC004466.1	NA	0.56	-0.122	0.072	0
SLC25A28	solute carrier family 25 member 28	0.559	-0.201	0.003	0
TRIM41	tripartite motif containing 41	0.559	-0.046	0.498	0
TRIM7	tripartite motif containing 7	0.557	-0.112	0.097	0
FADS3	fatty acid desaturase 3	0.555	-0.103	0.129	0
PRR24	NA	0.553	-0.096	0.157	0
WASH3P	WASP family homolog 3, pseudogene	0.553	-0.04	0.553	0
CNOT6L	CCR4-NOT transcription complex subunit 6 like	-0.553	0.078	0.249	0
DENND4B	DENN domain containing 4B	0.551	-0.155	0.021	0
NARF	nuclear prelamin A recognition factor	0.551	-0.132	0.051	0
RP11-274B21.4	NA	0.55	-0.102	0.132	0
C7orf43	NA	0.546	0.004	0.948	0
ARL6IP5	ADP ribosylation factor like GTPase 6 interacting protein 5	-0.546	0.015	0.824	0
SHANK3	SH3 and multiple ankyrin repeat domains 3	0.543	0.032	0.633	0
INO80B	INO80 complex subunit B	0.541	0.019	0.777	0
TUBG2	tubulin gamma 2	0.54	0.043	0.521	0
FLYWCH1	FLYWCH-type zinc finger 1	0.54	-0.112	0.097	0
CWC25	CWC25 spliceosome associated protein homolog	0.537	-0.158	0.019	0
CLCN3	chloride voltage-gated channel 3	-0.531	0.151	0.025	0
PPP1R35	protein phosphatase 1 regulatory subunit 35	0.531	-0.035	0.61	0
RP11-521B24.5	NA	0.527	-0.039	0.564	0
RP11-384K6.2	NA	0.526	-0.112	0.099	0
TSEN54	tRNA splicing endonuclease subunit 54	0.526	-0.166	0.014	0
UNC119	unc-119 lipid binding chaperone	0.525	-0.134	0.047	0
ERCC3	ERCC excision repair 3, TFIIH core complex helicase subunit	0.519	-0.031	0.648	0
TRPM4	transient receptor potential cation channel subfamily M member 4	0.516	0.097	0.152	0
RP11-1055B8.4	NA	0.516	-0.11	0.104	0
ZNF513	zinc finger protein 513	0.515	0.02	0.772	1
NPIPB5	nuclear pore complex interacting protein family member B12	0.512	-0.115	0.09	0
RP11-390K5.6	NA	0.506	-0.094	0.165	0
SEPT11	NA	-0.504	0.041	0.549	0
ILKAP	ILK associated serine/threonine phosphatase	0.503	-0.101	0.135	0
PRR22	proline rich 22	0.5	-0.139	0.039	0
HES4	hes family bHLH transcription factor 4	0.494	-0.108	0.11	0
PLCG1	phospholipase C gamma 1	0.472	0.013	0.852	0
LIN7B	lin-7 homolog B, crumbs cell polarity complex component	0.452	-0.003	0.961	0

## Sheet: Supplementary_Table_S5
BC Values for lightgreen Genes in non-T2DM and T2DM Network
GeneID	NonT2DM.BC	T2DM.BC
NCOA6	1821	1245
EP300	2575	676
RAB5B	2687	952
RPRD2	695	1747
MTPN	222	358
COPG1	88	1298
PCDHGC3	86	539
ARID1A	764	3
GPATCH8	94	318
TM9SF4	96	291
ANKRD17	61	664
TNPO3	89	937
GLTSCR1L	239	13
ZDHHC5	149	11
MKLN1	142	33
SIPA1L3	315	62
PHF2	30	136
KAT6A	8	358
PRRC2A	15	314
RAB8A	176	49
GBF1	0	51
ARID1B	8	35
MLLT1	74	142
GNB4	58	143
CREBBP	4	383
KMT2E	120	0
MAP4	2	0
ZC3H13	52	84
JAK1	11	25
ATF7	44	193
CTCF	18	89
DDX6	15	22
SUFU	0	48
FAM193A	8	9
DCTN1	10	49
KHSRP	0	612
BRD3	0	44
TRIM44	1	11
CCDC97	1	8
GLYR1	4	2
ASH1L	0	170
CKAP5	8	35
ACO2	1	0
RTN4RL1	2	0
NFE2L1	2	0
RBM23	1	6
PHLPP1	1	0
KDM4A	0	1
DNAJC14	48	0
TCF20	18	14
SEC31A	4	141
NFYC	3	0
FAM120B	2	0
UBE4A	2	0
SMAD1	0	31
NFYB	0	31
ERC1	0	24
IQGAP1	0	18
SMARCA2	0	15
RP11-101E13.5	0	13
ELAVL1	0	11
ASAP2	0	10
SGPP2	0	9
CLASP1	0	7
MAML2	0	7
NCOR1	0	5
OGDH	0	4
GANAB	0	4
ANKS1A	0	3
CYP51A1	0	2
WDTC1	0	1
ZMIZ1	0	1
CTNND1	0	1
ZBTB4	0	1
KANSL1	0	1
CASZ1	0	0
HSPG2	0	0
KPNA6	0	0
THRAP3	0	0
SLC6A9	0	0
RTCA	0	0
CAPZA1	0	0
KLHL20	0	0
SMG7	0	0
LYPLAL1	0	0
KIDINS220	0	0
NCOA1	0	0
FAM136A	0	0
MITD1	0	0
HDLBP	0	0
VHL	0	0
VGLL4	0	0
SETD2	0	0
PBRM1	0	0
UBA5	0	0
RP11-145M9.4	0	0
AC007620.3	0	0
AFF1	0	0
ANKRD50	0	0
FAM160A1	0	0
MYO10	0	0
AFF4	0	0
TFAP2A	0	0
BRD2	0	0
TAF11	0	0
UTRN	0	0
MRPL32	0	0
GTF2I	0	0
CREB3L2	0	0
GRHL2	0	0
KANK1	0	0
RNF38	0	0
XPA	0	0
FAM208B	0	0
FBXO18	0	0
COMMD3	0	0
AP3M1	0	0
TSPAN14	0	0
DNMBP	0	0
NT5C2	0	0
NSMCE4A	0	0
MICALCL	0	0
ARHGEF12	0	0
LPAR5	0	0
CLEC2B	0	0
R3HDM2	0	0
VPS29	0	0
MED13L	0	0
ZDHHC20	0	0
HMGB1	0	0
EXOSC8	0	0
TRAPPC6B	0	0
ALDH6A1	0	0
SPG11	0	0
PIAS1	0	0
NEO1	0	0
NFAT5	0	0
GSE1	0	0
RNF43	0	0
TSHZ1	0	0
SCAMP4	0	0
PDCD5	0	0
DYRK1A	0	0
TTLL12	0	0
RAP2C	0	0

## Sheet: Supplementary_Table_S6
BC Values for magenta Genes in non-T2DM and T2DM Network
GeneID	NonT2DM.BC	T2DM.BC
RHOT2	10978	4380
ANAPC2	5667	1627
ARFGAP1	2327	1099
MAPK8IP3	594	1068
SPPL2B	375	489
FAM193B	28	4665
TMEM259	821	1078
RP11-274B21.3	196	102
LENG8	164	2631
NEURL4	185	318
SIN3B	5	3976
SMG5	81	22
DUS1L	7	151
CCNL2	3	988
INPP5E	0	614
DOCK6	210	68
ADRBK1	27	39
TRMT2A	13	34
SELO	9	239
BRAT1	1	187
TAF1C	30	24
TSC2	1	498
SPSB3	0	173
TRABD	0	316
ATP13A1	0	51
CLASRP	4	1
C1orf35	9	0
AC018766.5	0	94
TYK2	0	0
ENTHD2	2	0
FAM160B2	0	11
PIDD	20	0
RASSF7	1	0
DCAF15	0	307
CSNK1G2	0	218
CCDC130	0	110
SNAPC4	1	165
TNK2	0	854
FBXL6	0	97
ZMIZ2	0	52
ZNF513	0	0
POMT1	0	0
MTA1	0	0
ATG4B	1	0
ANKRD13D	0	767
C1orf159	0	226
RP11-611L7.1	0	205
MEF2B	0	200
VPS28	0	197
LMF2	0	181
MOGS	0	157
GLI4	0	148
LA16c-358B7.3	0	146
ZBTB17	0	143
DDX39B	0	141
AKAP17A	0	117
MICALL2	0	78
LA16c-390E6.4	0	73
CXXC1	0	66
NDOR1	0	63
ANKZF1	0	51
ABHD17A	0	44
LMBRD1	0	40
WRAP73	0	37
SPG7	0	34
ZNF335	0	30
UCKL1	0	30
POFUT2	0	24
RABL6	0	20
USP20	0	16
C11orf35	0	16
WDR90	0	14
PIGQ	0	13
FAM229A	0	8
STARD3	0	6
NAT9	0	6
INPPL1	0	5
VPS9D1	0	5
LEMD2	0	4
SFSWAP	0	4
DXO	0	3
NSMF	0	2
OGFR	0	2
DVL3	0	1
BRD9	0	1
RP11-274B21.4	0	1
STX4	0	1
CWC25	0	1
PPP1R12C	0	1
HES4	0	0
ATAD3B	0	0
PLEKHG5	0	0
TSSK3	0	0
EVA1B	0	0
DENND4B	0	0
USF1	0	0
MRPL55	0	0
INO80B	0	0
WASH2P	0	0
ERCC3	0	0
AC093838.4	0	0
BBS5	0	0
DGKD	0	0
ILKAP	0	0
ALS2CL	0	0
P4HTM	0	0
ITIH4	0	0
ARL6IP5	0	0
MYL5	0	0
TMEM175	0	0
IDUA	0	0
UVSSA	0	0
CRIPAK	0	0
SEPT11	0	0
CNOT6L	0	0
RP11-384K6.2	0	0
CLCN3	0	0
EXOC3	0	0
MXD3	0	0
TRIM7	0	0
TRIM41	0	0
DEF6	0	0
CMTR1	0	0
TJAP1	0	0
SUN1	0	0
TMEM184A	0	0
AC004967.7	0	0
C7orf43	0	0
PPP1R35	0	0
LRCH4	0	0
SRRT	0	0
PRKRIP1	0	0
WDR91	0	0
C9orf89	0	0
RP11-395P17.3	0	0
GTF3C5	0	0
FAM69B	0	0
ABCA2	0	0
MAN1B1	0	0
DPP7	0	0
NOXA1	0	0
ZFYVE27	0	0
SLC25A28	0	0
LDB1	0	0
PARVA	0	0
RP11-390K5.6	0	0
FADS3	0	0
B3GAT3	0	0
RAD9A	0	0
HDAC7	0	0
AC004466.1	0	0
LMBR1L	0	0
POU6F1	0	0
SLC8B1	0	0
CARKD	0	0
METTL17	0	0
SLC22A17	0	0
SDR39U1	0	0
RP11-521B24.5	0	0
ULK3	0	0
MAN2C1	0	0
WASH3P	0	0
RHBDF1	0	0
CHTF18	0	0
LA16c-316G12.2	0	0
TELO2	0	0
EME2	0	0
FLYWCH1	0	0
NPIPB5	0	0
C16orf58	0	0
FBXL8	0	0
ELMO3	0	0
FHOD1	0	0
LCAT	0	0
ZNF276	0	0
UNC119	0	0
CACNB1	0	0
TUBG2	0	0
ARHGAP27	0	0
PLEKHM1P	0	0
SH3GL1P3	0	0
TSEN54	0	0
RP11-1055B8.4	0	0
OXLD1	0	0
NARF	0	0
PRR22	0	0
CDC37	0	0
QTRT1	0	0
DKFZP761J1410	0	0
CC2D1A	0	0
GTPBP3	0	0
SLC25A42	0	0
U2AF1L4	0	0
ARHGEF1	0	0
PRR24	0	0
LIN7B	0	0
TRPM4	0	0
TMEM86B	0	0
SUV420H2	0	0
PLCG1	0	0
NPEPL1	0	0
SS18L1	0	0
LAMA5	0	0
SLC2A4RG	0	0
C21orf2	0	0
DIP2A	0	0
PPIL2	0	0
TOP3B	0	0
PICK1	0	0
RP3-508I15.21	0	0
NCAPH2	0	0
SHANK3	0	0
STAG2	0	0

## Sheet: Supplementary_Table_S7
Enrichment Result for lightgreen Module
source	term_name	term_id	adjusted_p_value	size	genes
GO:BP	positive regulation of transcription, DNA-templated	GO:0045893	2.23831e-06	36	NCOA6,EP300,ARID1A,CREBBP,ARID1B,TCF20,GLYR1,KAT6A,PHF2,KPNA6,THRAP3,CTCF,KMT2E,ZMIZ1,ASH1L,SMAD1,SMARCA2,GTF2I,CASZ1,VHL,MICALCL,MAML2,TRIM44,PIAS1,NCOA1,NFAT5,DYRK1A,RBM23,CREB3L2,TFAP2A,GRHL2,NFYC,NFYB,HMGB1,TAF11,RAP2C
GO:BP	transcription, DNA-templated	GO:0006351	2.91159e-05	56	NCOA6,EP300,RPRD2,ARID1A,CREBBP,NFE2L1,BRD3,ARID1B,TCF20,GLYR1,KAT6A,MTPN,PHF2,MLLT1,KPNA6,THRAP3,ERC1,KHSRP,NCOR1,CTCF,ATF7,SETD2,KMT2E,MED13L,ZMIZ1,ASH1L,TSHZ1,WDTC1,SMAD1,SMARCA2,GTF2I,ZBTB4,CASZ1,VHL,MICALCL,SUFU,MAML2,VGLL4,TRIM44,PIAS1,BRD2,NCOA1,NFAT5,DYRK1A,KDM4A,RBM23,CREB3L2,TFAP2A,LPAR5,GRHL2,NFYC,AFF4,NFYB,HMGB1,TAF11,RAP2C
GO:BP	regulation of transcription, DNA-templated	GO:0006355	3.98566e-05	54	NCOA6,EP300,ARID1A,CREBBP,NFE2L1,BRD3,ARID1B,TCF20,GLYR1,KAT6A,MTPN,PHF2,MLLT1,KPNA6,THRAP3,ERC1,KHSRP,NCOR1,CTCF,ATF7,SETD2,KMT2E,MED13L,ZMIZ1,ASH1L,TSHZ1,WDTC1,SMAD1,SMARCA2,GTF2I,ZBTB4,CASZ1,VHL,MICALCL,SUFU,MAML2,VGLL4,TRIM44,PIAS1,BRD2,NCOA1,NFAT5,DYRK1A,KDM4A,RBM23,CREB3L2,TFAP2A,LPAR5,GRHL2,NFYC,NFYB,HMGB1,TAF11,RAP2C
GO:BP	transcription by RNA polymerase II	GO:0006366	0.000121522	45	NCOA6,EP300,RPRD2,ARID1A,CREBBP,NFE2L1,BRD3,ARID1B,TCF20,GLYR1,KAT6A,PHF2,MLLT1,KPNA6,THRAP3,NCOR1,CTCF,ATF7,SETD2,MED13L,ZMIZ1,ASH1L,TSHZ1,WDTC1,SMAD1,SMARCA2,GTF2I,ZBTB4,CASZ1,VHL,MICALCL,SUFU,MAML2,PIAS1,BRD2,NCOA1,NFAT5,CREB3L2,TFAP2A,GRHL2,NFYC,AFF4,NFYB,HMGB1,TAF11
GO:BP	regulation of transcription by RNA polymerase II	GO:0006357	0.00388856	40	NCOA6,EP300,ARID1A,CREBBP,NFE2L1,BRD3,ARID1B,TCF20,GLYR1,KAT6A,PHF2,KPNA6,THRAP3,NCOR1,CTCF,ATF7,MED13L,ZMIZ1,ASH1L,TSHZ1,WDTC1,SMAD1,SMARCA2,GTF2I,ZBTB4,CASZ1,VHL,MICALCL,SUFU,MAML2,PIAS1,BRD2,NCOA1,NFAT5,CREB3L2,TFAP2A,GRHL2,NFYC,NFYB,HMGB1
GO:BP	positive regulation of transcription by RNA polymerase II	GO:0045944	0.0131461	24	NCOA6,EP300,CREBBP,TCF20,GLYR1,KAT6A,KPNA6,THRAP3,ZMIZ1,ASH1L,SMAD1,SMARCA2,GTF2I,CASZ1,MICALCL,MAML2,NCOA1,NFAT5,CREB3L2,TFAP2A,GRHL2,NFYC,NFYB,HMGB1
REAC	PPARA activates gene expression	REAC:R-HSA-1989781	1.51613e-05	10	NCOA6,EP300,CREBBP,THRAP3,NCOR1,MED13L,NCOA1,FAM120B,NFYC,NFYB
REAC	Transcriptional regulation of white adipocyte differentiation	REAC:R-HSA-381340	0.000155532	8	NCOA6,EP300,CREBBP,THRAP3,NCOR1,MED13L,NCOA1,FAM120B
REAC	Activation of gene expression by SREBF (SREBP)	REAC:R-HSA-2426168	0.000365203	6	NCOA6,CREBBP,CYP51A1,NCOA1,NFYC,NFYB
TF	Factor: ZNF597	TF:M12310	0.00114407	15	EP300,MKLN1,KMT2E,GPATCH8,PRRC2A,DDX6,KAT6A,CREBBP,NFE2L1,RBM23,ACO2,ASH1L,GBF1,GANAB,HDLBP
TF	Factor: SP1	TF:M02281	0.00278426	73	RAB5B,EP300,NCOA6,MTPN,KMT2E,TNPO3,COPG1,MLLT1,DNAJC14,PRRC2A,DDX6,JAK1,DCTN1,KAT6A,FAM193A,CREBBP,GLYR1,FAM120B,RTN4RL1,NFE2L1,TRIM44,ACO2,KHSRP,ASH1L,SUFU,BRD3,SMAD1,NFYB,ERC1,IQGAP1,SMARCA2,ELAVL1,ASAP2,MAML2,GANAB,ANKS1A,WDTC1,KDM4A,ZMIZ1,CTNND1,ZBTB4,KANSL1,CASZ1,HSPG2,THRAP3,CAPZA1,SMG7,NCOA1,HDLBP,VGLL4,SETD2,AFF1,ANKRD50,MYO10,AFF4,BRD2,GRHL2,RNF38,TSPAN14,NT5C2,LPAR5,R3HDM2,MED13L,ZDHHC2…
TF	Factor: KLF10	TF:M12351_1	0.0114231	84	RAB5B,EP300,NCOA6,RPRD2,SIPA1L3,MKLN1,TM9SF4,MLLT1,GNB4,PHF2,TCF20,PRRC2A,DDX6,JAK1,DCTN1,KAT6A,FAM193A,CREBBP,MAP4,FAM120B,RTN4RL1,NFE2L1,PHLPP1,ACO2,KHSRP,ASH1L,SUFU,BRD3,SMAD1,NFYB,ERC1,IQGAP1,SMARCA2,ELAVL1,ASAP2,SGPP2,MAML2,OGDH,GANAB,ANKS1A,CYP51A1,WDTC1,KDM4A,ZMIZ1,ZBTB4,KANSL1,CASZ1,HSPG2,THRAP3,SLC6A9,CAPZA1,SMG7,KIDINS220,NCOA1,HDLBP,VGLL4,SETD2,AFF1,ANKRD50,MYO10,AFF4,TFAP2A,BRD2,MRPL3…
TF	Factor: ZBTB17	TF:M10112_1	0.0211173	51	RAB5B,NCOA6,MTPN,KMT2E,MLLT1,DNAJC14,TCF20,PRRC2A,KAT6A,FAM193A,CREBBP,RTN4RL1,KHSRP,ASH1L,BRD3,NFYB,ERC1,SMARCA2,ASAP2,MAML2,WDTC1,KDM4A,CTNND1,ZBTB4,KANSL1,CASZ1,HSPG2,THRAP3,SLC6A9,SMG7,HDLBP,VGLL4,SETD2,AFF1,ANKRD50,MYO10,BRD2,TSPAN14,R3HDM2,MED13L,ZDHHC20,HMGB1,ALDH6A1,NEO1,NFAT5,GSE1,RNF43,SCAMP4,DYRK1A,TTLL12,RAP2C
TF	Factor: YY1	TF:M12273	0.0341218	68	EP300,NCOA6,RPRD2,RAB8A,ZDHHC5,MKLN1,KMT2E,TM9SF4,GPATCH8,MLLT1,ANKRD17,PHF2,PRRC2A,DDX6,JAK1,DCTN1,KAT6A,ARID1B,FAM193A,CREBBP,GLYR1,NFYC,NFE2L1,RBM23,ACO2,ASH1L,GBF1,BRD3,NFYB,SMARCA2,GANAB,CTNND1,ZBTB4,KANSL1,KPNA6,THRAP3,SLC6A9,RTCA,CAPZA1,SMG7,LYPLAL1,KIDINS220,NCOA1,MITD1,HDLBP,VHL,PBRM1,TFAP2A,BRD2,UTRN,MRPL32,GTF2I,GRHL2,AP3M1,TSPAN14,MICALCL,VPS29,ZDHHC20,EXOSC8,TRAPPC6B,ALDH6A1,SPG11,PI…
TF	Factor: ZFP42	TF:M10119	0.0426119	30	EP300,NCOA6,RPRD2,MKLN1,KMT2E,TM9SF4,PRRC2A,JAK1,KAT6A,CREBBP,GLYR1,NFYC,NFE2L1,RBM23,ACO2,ASH1L,NFYB,GANAB,KANSL1,SMG7,KIDINS220,NCOA1,HDLBP,AP3M1,MICALCL,ZDHHC20,EXOSC8,ALDH6A1,SPG11,GSE1
TF	Factor: YY2	TF:M03925	0.0469596	55	EP300,ARID1A,RPRD2,MKLN1,KMT2E,GPATCH8,ANKRD17,PRRC2A,DDX6,JAK1,KAT6A,FAM193A,CREBBP,GLYR1,FAM120B,NFE2L1,TRIM44,RBM23,PHLPP1,ACO2,ASH1L,GBF1,SUFU,BRD3,IQGAP1,GANAB,ANKS1A,CYP51A1,ZBTB4,KANSL1,KPNA6,THRAP3,RTCA,CAPZA1,SMG7,LYPLAL1,NCOA1,HDLBP,UBA5,FAM160A1,AFF4,TAF11,MRPL32,CREB3L2,XPA,AP3M1,NSMCE4A,MED13L,HMGB1,EXOSC8,TRAPPC6B,ALDH6A1,PIAS1,NEO1,PDCD5
MIRNA	hsa-let-7b-5p	MIRNA:hsa-let-7b-5p	0.00267209	28	EP300,MTPN,COPG1,MLLT1,ANKRD17,CTCF,PRRC2A,MAP4,KHSRP,GBF1,ERC1,NCOR1,KDM4A,KPNA6,RTCA,SMG7,KIDINS220,FAM136A,AFF4,BRD2,UTRN,GTF2I,AP3M1,DNMBP,NSMCE4A,HMGB1,TTLL12,RAP2C
MIRNA	hsa-miR-6760-5p	MIRNA:hsa-miR-6760-5p	0.00445478	11	RAB5B,TM9SF4,GLYR1,NFE2L1,KHSRP,ERC1,WDTC1,CAPZA1,CREB3L2,MICALCL,NFAT5
MIRNA	hsa-miR-23b-3p	MIRNA:hsa-miR-23b-3p	0.00468362	13	RAB5B,EP300,RPRD2,ANKRD17,JAK1,MAP4,GANAB,KANSL1,VHL,GTF2I,RNF38,DNMBP,MED13L
MIRNA	hsa-miR-21-5p	MIRNA:hsa-miR-21-5p	0.0252896	17	RPRD2,MTPN,GNB4,KAT6A,CKAP5,FAM136A,VHL,SETD2,PBRM1,UTRN,GTF2I,AP3M1,NT5C2,ARHGEF12,HMGB1,SPG11,NFAT5
MIRNA	hsa-miR-485-3p	MIRNA:hsa-miR-485-3p	0.0343183	6	ARID1A,MKLN1,GBF1,NFYB,KANSL1,PBRM1
MIRNA	hsa-miR-17-5p	MIRNA:hsa-miR-17-5p	0.0367912	25	RAB5B,RPRD2,SIPA1L3,TNPO3,MLLT1,JAK1,UBE4A,TRIM44,PHLPP1,ASH1L,GBF1,GANAB,KDM4A,ZBTB4,KANSL1,KPNA6,RTCA,KLHL20,AFF1,ANKRD50,DNMBP,ZDHHC20,HMGB1,NFAT5,RAP2C

## Sheet: Supplementary_Table_S8
Enrichment Result for magenta Module
source	term_name	term_id	adjusted_p_value	size	genes
TF	Factor: E2F-2; motif: GCGCGCGCNCS; match class: 1	TF:M11529_1	1.10225e-10	169	RHOT2,ARFGAP1,MAPK8IP3,TMEM259,TAF1C,FAM193B,SPPL2B,C1ORF159,NEURL4,DUS1L,TYK2,CCDC130,TNK2,SIN3B,IDUA,WDR90,NPEPL1,ZMIZ2,MOGS,CCNL2,SPG7,MAN2C1,INPP5E,AKAP17A,TRABD,INPPL1,TMEM175,POFUT2,POMT1,LENG8,BRAT1,SPSB3,FBXL6,MXD3,DDX39B,CHTF18,DCAF15,ULK3,CLASRP,SNAPC4,LMF2,VPS28,CSNK1G2,NAT9,METTL17,NDOR1,STARD3,GLI4,MICALL2,ARHGEF1,ANKZF1,QTRT1,PPIL2,LMBR1L,MAN1B1,WDR91,LRCH4,UCKL1,PPP1R12C,RAD9A,TRMT…
TF	Factor: E2F-3:HES-7; motif: NNNSGCGCSNNNNNCRCGYGNN; match class: 1	TF:M08526_1	4.73209e-10	171	RHOT2,ARFGAP1,ANAPC2,MAPK8IP3,TMEM259,TAF1C,FAM193B,SPPL2B,C1ORF159,NEURL4,DUS1L,TYK2,CCDC130,TNK2,SIN3B,IDUA,WDR90,NPEPL1,ZMIZ2,MOGS,CCNL2,SPG7,CXXC1,INPP5E,AKAP17A,TRABD,INPPL1,TMEM175,POFUT2,POMT1,LENG8,BRAT1,SPSB3,FBXL6,MXD3,DDX39B,CHTF18,DCAF15,ULK3,CLASRP,SNAPC4,LMF2,VPS28,CSNK1G2,NAT9,METTL17,NDOR1,STARD3,GLI4,MICALL2,ARHGEF1,ANKZF1,QTRT1,PPIL2,LMBR1L,MAN1B1,WDR91,LRCH4,UCKL1,PPP1R12C,RAD9…
TF	Factor: ZF5; motif: GGSGCGCGS; match class: 1	TF:M10438_1	9.39779e-10	170	RHOT2,ARFGAP1,ANAPC2,MAPK8IP3,TMEM259,TAF1C,FAM193B,SPPL2B,C1ORF159,NEURL4,DUS1L,TYK2,CCDC130,TNK2,SIN3B,IDUA,WDR90,NPEPL1,ZMIZ2,MOGS,CCNL2,SPG7,CXXC1,MAN2C1,INPP5E,AKAP17A,TRABD,INPPL1,TMEM175,POFUT2,POMT1,LENG8,BRAT1,SPSB3,FBXL6,MXD3,DDX39B,CHTF18,DCAF15,ULK3,CLASRP,SNAPC4,LMF2,CSNK1G2,NAT9,METTL17,NDOR1,STARD3,GLI4,MICALL2,PLEKHG5,ARHGEF1,ANKZF1,QTRT1,PPIL2,LMBR1L,MAN1B1,WDR91,LRCH4,PPP1R12C,R…
TF	Factor: GKLF; motif: NNCCMCRCCCN	TF:M12173	1.06025e-09	137	RHOT2,ARFGAP1,TAF1C,SPPL2B,NEURL4,CCDC130,TNK2,SIN3B,IDUA,WDR90,NPEPL1,ZMIZ2,CCNL2,SPG7,MAN2C1,INPP5E,AKAP17A,INPPL1,TMEM175,POFUT2,POMT1,LENG8,BRAT1,SPSB3,FBXL6,MXD3,DDX39B,CHTF18,DCAF15,ULK3,CLASRP,LMF2,VPS28,CSNK1G2,NAT9,METTL17,STARD3,GLI4,MICALL2,ARHGEF1,ANKZF1,PPIL2,LMBR1L,MAN1B1,WDR91,LRCH4,UCKL1,PPP1R12C,RAD9A,TRMT2A,STX4,C1ORF35,RHBDF1,ATAD3B,MRPL55,ABHD17A,TELO2,GTPBP3,SMG5,CDC37,ATG4B,…
TF	Factor: Sp1; motif: NGGGGGCGGGGYN	TF:M00196	2.48295e-09	138	RHOT2,ARFGAP1,MAPK8IP3,TMEM259,FAM193B,NEURL4,DUS1L,CCDC130,TNK2,SIN3B,IDUA,WDR90,ZMIZ2,MOGS,CCNL2,SPG7,MAN2C1,INPP5E,AKAP17A,INPPL1,POFUT2,POMT1,LENG8,BRAT1,SPSB3,FBXL6,MXD3,DDX39B,CHTF18,DCAF15,ULK3,CLASRP,LMF2,VPS28,CSNK1G2,NAT9,METTL17,STARD3,GLI4,MICALL2,ARHGEF1,ANKZF1,LMBR1L,MAN1B1,WDR91,LRCH4,UCKL1,PPP1R12C,RAD9A,TRMT2A,STX4,RHBDF1,ATAD3B,MRPL55,ABHD17A,TELO2,GTPBP3,SMG5,CDC37,ATG4B,TJAP1,…
TF	Factor: E2F-1; motif: NGGGCGGGARV; match class: 1	TF:M07206_1	2.53005e-09	143	RHOT2,ARFGAP1,MAPK8IP3,TMEM259,TAF1C,FAM193B,SPPL2B,NEURL4,DUS1L,TYK2,TNK2,WDR90,NPEPL1,MOGS,CCNL2,SPG7,INPP5E,AKAP17A,TRABD,INPPL1,TMEM175,POFUT2,LENG8,BRAT1,SPSB3,FBXL6,MXD3,DDX39B,CHTF18,DCAF15,CLASRP,SNAPC4,LMF2,CSNK1G2,NAT9,METTL17,NDOR1,STARD3,GLI4,MICALL2,ARHGEF1,QTRT1,PPIL2,LMBR1L,MAN1B1,WDR91,LRCH4,PPP1R12C,RAD9A,TRMT2A,C1ORF35,RHBDF1,ATAD3B,MRPL55,TELO2,TMEM86B,GTPBP3,SMG5,CDC37,ATG4B,T…
TF	Factor: SP2; motif: GGGCGGGAC	TF:M01783	2.88598e-09	129	RHOT2,ARFGAP1,ANAPC2,MAPK8IP3,TAF1C,SPPL2B,NEURL4,DUS1L,CCDC130,TNK2,SIN3B,IDUA,WDR90,ZMIZ2,MOGS,CCNL2,SPG7,MAN2C1,INPP5E,AKAP17A,INPPL1,POFUT2,LENG8,BRAT1,SPSB3,FBXL6,MXD3,DDX39B,CHTF18,DCAF15,ULK3,CLASRP,LMF2,CSNK1G2,NAT9,METTL17,STARD3,GLI4,MICALL2,ARHGEF1,ANKZF1,LMBR1L,MAN1B1,WDR91,LRCH4,UCKL1,RAD9A,TRMT2A,STX4,C1ORF35,RHBDF1,ATAD3B,MRPL55,ABHD17A,TELO2,GTPBP3,SMG5,CDC37,TJAP1,MTA1,USF1,CC2D1…
TF	Factor: Sp1; motif: NGGGGCGGGGN	TF:M07395	3.46969e-09	141	RHOT2,ARFGAP1,MAPK8IP3,TMEM259,FAM193B,C1ORF159,NEURL4,DUS1L,CCDC130,TNK2,SIN3B,IDUA,WDR90,ZMIZ2,MOGS,CCNL2,SPG7,MAN2C1,INPP5E,AKAP17A,INPPL1,POFUT2,POMT1,BRAT1,SPSB3,FBXL6,MXD3,DDX39B,CHTF18,DCAF15,ULK3,CLASRP,LMF2,VPS28,CSNK1G2,NAT9,METTL17,STARD3,GLI4,MICALL2,ARHGEF1,ANKZF1,LMBR1L,MAN1B1,WDR91,LRCH4,UCKL1,PPP1R12C,RAD9A,TRMT2A,STX4,RHBDF1,ATAD3B,MRPL55,ABHD17A,TELO2,GTPBP3,SMG5,CDC37,ATG4B,TJA…
TF	Factor: KLF3; motif: NNNNNNGGGCGGGGCNNGN	TF:M09970	3.55787e-09	116	RHOT2,ARFGAP1,FAM193B,NEURL4,CCDC130,TNK2,SIN3B,IDUA,WDR90,ZMIZ2,CCNL2,SPG7,MAN2C1,INPP5E,AKAP17A,INPPL1,POFUT2,BRAT1,SPSB3,FBXL6,MXD3,DDX39B,CHTF18,DCAF15,ULK3,CLASRP,LMF2,VPS28,CSNK1G2,NAT9,METTL17,STARD3,GLI4,MICALL2,ARHGEF1,ANKZF1,MAN1B1,WDR91,LRCH4,RAD9A,TRMT2A,STX4,C1ORF35,RHBDF1,ATAD3B,MRPL55,ABHD17A,TELO2,GTPBP3,SMG5,CDC37,ATG4B,TJAP1,MTA1,USF1,TSC2,USP20,OGFR,ATP13A1,SLC8B1,CACNB1,LEMD2,…
TF	Factor: Sp1; motif: NNGGGGCGGGGNN	TF:M00932	4.37178e-09	139	RHOT2,ARFGAP1,MAPK8IP3,FAM193B,NEURL4,TYK2,CCDC130,TNK2,SIN3B,IDUA,WDR90,ZMIZ2,CCNL2,SPG7,MAN2C1,INPP5E,AKAP17A,INPPL1,POFUT2,POMT1,LENG8,BRAT1,SPSB3,FBXL6,MXD3,DDX39B,CHTF18,DCAF15,ULK3,CLASRP,LMF2,VPS28,CSNK1G2,NAT9,METTL17,STARD3,GLI4,MICALL2,ARHGEF1,ANKZF1,LMBR1L,MAN1B1,WDR91,LRCH4,UCKL1,PPP1R12C,RAD9A,TRMT2A,STX4,RHBDF1,ATAD3B,MRPL55,ABHD17A,TELO2,GTPBP3,SMG5,CDC37,ATG4B,TJAP1,MTA1,USF1,CC2D…
TF	Factor: GKLF; motif: NNCCMCRCCCN; match class: 1	TF:M12173_1	5.05839e-09	88	ARFGAP1,SPPL2B,NEURL4,TNK2,SIN3B,ZMIZ2,INPP5E,AKAP17A,INPPL1,TMEM175,POFUT2,POMT1,BRAT1,FBXL6,MXD3,DDX39B,CHTF18,DCAF15,ULK3,CLASRP,LMF2,NAT9,GLI4,MICALL2,ANKZF1,PPIL2,MAN1B1,WDR91,LRCH4,UCKL1,PPP1R12C,RAD9A,STX4,ATAD3B,MRPL55,ABHD17A,TELO2,GTPBP3,SMG5,ATG4B,TJAP1,MTA1,USP20,OGFR,ATP13A1,SLC8B1,LEMD2,ANKRD13D,GTF3C5,U2AF1L4,EVA1B,NOXA1,MYL5,VPS9D1,ZNF276,ALS2CL,NSMF,SLC2A4RG,EME2,ELMO3,DVL3,DPP7,…
TF	Factor: E2F-1:HES-7; motif: GGCRCGTGSYNNWNGGCGCSM; match class: 1	TF:M08525_1	7.34712e-09	171	RHOT2,ARFGAP1,ANAPC2,MAPK8IP3,TMEM259,TAF1C,FAM193B,SPPL2B,C1ORF159,NEURL4,DUS1L,TYK2,CCDC130,TNK2,SIN3B,IDUA,WDR90,NPEPL1,ZMIZ2,MOGS,CCNL2,SPG7,CXXC1,MAN2C1,INPP5E,AKAP17A,TRABD,INPPL1,TMEM175,POFUT2,POMT1,LENG8,BRAT1,SPSB3,FBXL6,MXD3,DDX39B,CHTF18,DCAF15,ULK3,CLASRP,LMF2,VPS28,CSNK1G2,NAT9,NDOR1,STARD3,GLI4,MICALL2,PLEKHG5,ARHGEF1,ANKZF1,QTRT1,PPIL2,LMBR1L,MAN1B1,WDR91,LRCH4,UCKL1,PPP1R12C,RAD9…
TF	Factor: Sp1; motif: GGGGCGGGGC	TF:M00931	1.16228e-08	137	RHOT2,ARFGAP1,MAPK8IP3,FAM193B,C1ORF159,NEURL4,CCDC130,TNK2,SIN3B,IDUA,WDR90,ZMIZ2,CCNL2,SPG7,MAN2C1,INPP5E,AKAP17A,INPPL1,POFUT2,POMT1,LENG8,BRAT1,SPSB3,FBXL6,MXD3,DDX39B,CHTF18,DCAF15,ULK3,CLASRP,LMF2,VPS28,CSNK1G2,NAT9,METTL17,STARD3,GLI4,MICALL2,ARHGEF1,ANKZF1,LMBR1L,MAN1B1,WDR91,LRCH4,UCKL1,PPP1R12C,RAD9A,TRMT2A,STX4,RHBDF1,ATAD3B,MRPL55,ABHD17A,TELO2,GTPBP3,SMG5,CDC37,ATG4B,TJAP1,MTA1,USF1,…
TF	Factor: E2F-1; motif: NGGGCGGGARV	TF:M07206	1.16653e-08	167	RHOT2,ARFGAP1,ANAPC2,MAPK8IP3,TMEM259,TAF1C,FAM193B,SPPL2B,C1ORF159,NEURL4,DUS1L,TYK2,TNK2,SIN3B,IDUA,WDR90,NPEPL1,ZMIZ2,MOGS,CCNL2,SPG7,CXXC1,MAN2C1,INPP5E,AKAP17A,TRABD,INPPL1,TMEM175,POFUT2,LENG8,BRAT1,SPSB3,FBXL6,MXD3,DDX39B,CHTF18,DCAF15,ULK3,CLASRP,SNAPC4,LMF2,VPS28,CSNK1G2,NAT9,METTL17,NDOR1,STARD3,GLI4,MICALL2,PLEKHG5,ARHGEF1,ANKZF1,QTRT1,PPIL2,LMBR1L,MAN1B1,WDR91,LRCH4,PPP1R12C,RAD9A,TRM…
TF	Factor: E2F-4; motif: SNGGGCGGGAANN	TF:M09894	1.32067e-08	175	RHOT2,ARFGAP1,ANAPC2,MAPK8IP3,TMEM259,TAF1C,FAM193B,SPPL2B,C1ORF159,NEURL4,DUS1L,TYK2,CCDC130,TNK2,SIN3B,IDUA,WDR90,NPEPL1,ZMIZ2,MOGS,CCNL2,SPG7,CXXC1,MAN2C1,INPP5E,AKAP17A,TRABD,INPPL1,TMEM175,POFUT2,POMT1,LENG8,BRAT1,SPSB3,FBXL6,MXD3,DDX39B,CHTF18,DCAF15,ULK3,CLASRP,SNAPC4,LMF2,VPS28,CSNK1G2,NAT9,METTL17,NDOR1,STARD3,GLI4,MICALL2,PLEKHG5,ARHGEF1,ANKZF1,QTRT1,PPIL2,LMBR1L,MAN1B1,WDR91,LRCH4,UCKL…
TF	Factor: E2F-4; motif: SNGGGCGGGAANN; match class: 1	TF:M09894_1	1.41515e-08	163	RHOT2,ARFGAP1,ANAPC2,MAPK8IP3,TMEM259,TAF1C,FAM193B,SPPL2B,C1ORF159,NEURL4,DUS1L,TYK2,CCDC130,TNK2,SIN3B,IDUA,WDR90,NPEPL1,ZMIZ2,MOGS,CCNL2,SPG7,CXXC1,MAN2C1,INPP5E,AKAP17A,TRABD,INPPL1,TMEM175,POFUT2,LENG8,BRAT1,SPSB3,FBXL6,MXD3,DDX39B,CHTF18,DCAF15,ULK3,CLASRP,SNAPC4,LMF2,CSNK1G2,NAT9,METTL17,NDOR1,STARD3,GLI4,MICALL2,PLEKHG5,ARHGEF1,ANKZF1,PPIL2,LMBR1L,MAN1B1,WDR91,LRCH4,UCKL1,PPP1R12C,RAD9A,T…
TF	Factor: SP2; motif: GGGCGGGAC; match class: 1	TF:M01783_1	1.71017e-08	80	RHOT2,ARFGAP1,MAPK8IP3,CCDC130,SIN3B,WDR90,ZMIZ2,CCNL2,INPP5E,INPPL1,POFUT2,BRAT1,FBXL6,MXD3,CHTF18,DCAF15,ULK3,LMF2,NAT9,METTL17,STARD3,GLI4,MICALL2,MAN1B1,WDR91,LRCH4,TRMT2A,C1ORF35,RHBDF1,ATAD3B,MRPL55,ABHD17A,TELO2,GTPBP3,SMG5,TJAP1,USP20,OGFR,SLC8B1,MEF2B,ANKRD13D,SDR39U1,U2AF1L4,EVA1B,MYL5,FAM229A,VPS9D1,ZNF276,ALS2CL,NSMF,SLC2A4RG,TSSK3,FHOD1,ELMO3,DVL3,DPP7,DIP2A,RASSF7,LAMA5,ABCA2,FBXL8,…
TF	Factor: E2F-3; motif: GGCGGGN	TF:M02089	1.73363e-08	158	RHOT2,ARFGAP1,ANAPC2,MAPK8IP3,TMEM259,TAF1C,FAM193B,SPPL2B,C1ORF159,NEURL4,DUS1L,TYK2,CCDC130,TNK2,SIN3B,IDUA,WDR90,NPEPL1,ZMIZ2,MOGS,CCNL2,SPG7,CXXC1,MAN2C1,INPP5E,AKAP17A,INPPL1,POFUT2,POMT1,LENG8,BRAT1,SPSB3,FBXL6,MXD3,DDX39B,CHTF18,DCAF15,ULK3,CLASRP,LMF2,VPS28,CSNK1G2,NAT9,METTL17,NDOR1,STARD3,GLI4,MICALL2,ARHGEF1,ANKZF1,LMBR1L,MAN1B1,WDR91,LRCH4,UCKL1,PPP1R12C,RAD9A,TRMT2A,STX4,C1ORF35,RHBD…
TF	Factor: Sp1; motif: NNGGGGCGGGGNN; match class: 1	TF:M00932_1	2.10948e-08	98	ARFGAP1,MAPK8IP3,NEURL4,TNK2,SIN3B,ZMIZ2,CCNL2,INPP5E,INPPL1,POFUT2,BRAT1,SPSB3,FBXL6,MXD3,DDX39B,CHTF18,DCAF15,ULK3,CLASRP,LMF2,CSNK1G2,NAT9,METTL17,GLI4,MICALL2,ANKZF1,MAN1B1,WDR91,LRCH4,UCKL1,TRMT2A,RHBDF1,ATAD3B,MRPL55,ABHD17A,TELO2,GTPBP3,SMG5,CDC37,ATG4B,TJAP1,MTA1,DXO,TSC2,USP20,OGFR,ATP13A1,SLC8B1,CACNB1,LEMD2,ANKRD13D,EVA1B,NOXA1,LDB1,FAM229A,VPS9D1,POU6F1,BRD9,ZNF276,ALS2CL,PICK1,NSMF,S…
TF	Factor: AP-2alpha; motif: NGCCYSNNGSN; match class: 1	TF:M01857_1	4.30271e-08	82	ARFGAP1,ANAPC2,MAPK8IP3,TNK2,SIN3B,IDUA,WDR90,NPEPL1,ZMIZ2,CCNL2,INPP5E,TRABD,INPPL1,TMEM175,POFUT2,POMT1,LENG8,SPSB3,MXD3,CHTF18,ULK3,LMF2,CSNK1G2,MICALL2,MAN1B1,LRCH4,PPP1R12C,RHBDF1,ATAD3B,GTPBP3,ATG4B,MTA1,USF1,USP20,OGFR,ANKRD13D,GTF3C5,P4HTM,ZBTB17,EVA1B,NOXA1,LDB1,RABL6,MYL5,FAM229A,VPS9D1,POU6F1,ZNF276,ALS2CL,NSMF,SLC2A4RG,TSSK3,DGKD,EME2,ELMO3,DPP7,RASSF7,LAMA5,ABCA2,FBXL8,HDAC7,SLC25A42…
TF	Factor: ETF; motif: GVGGMGG	TF:M00695	4.73049e-08	137	RHOT2,ARFGAP1,ANAPC2,MAPK8IP3,TMEM259,TAF1C,FAM193B,SPPL2B,NEURL4,DUS1L,TNK2,SIN3B,IDUA,WDR90,NPEPL1,ZMIZ2,MOGS,CCNL2,SPG7,MAN2C1,INPP5E,AKAP17A,INPPL1,TMEM175,POFUT2,LENG8,BRAT1,SPSB3,FBXL6,MXD3,CHTF18,DCAF15,ULK3,LMF2,CSNK1G2,METTL17,NDOR1,STARD3,GLI4,MICALL2,ARHGEF1,ANKZF1,QTRT1,PPIL2,LMBR1L,MAN1B1,WDR91,LRCH4,PPP1R12C,RAD9A,TRMT2A,C1ORF35,RHBDF1,ATAD3B,MRPL55,ABHD17A,TELO2,SMG5,CDC37,ATG4B,TJ…
TF	Factor: TCF-1; motif: ACATCGRGRCGCTGW; match class: 1	TF:M11601_1	5.33406e-08	142	RHOT2,ANAPC2,MAPK8IP3,TMEM259,TAF1C,FAM193B,SPPL2B,NEURL4,DUS1L,TYK2,CCDC130,TNK2,SIN3B,IDUA,WDR90,NPEPL1,ZMIZ2,MOGS,CCNL2,SPG7,CXXC1,MAN2C1,INPP5E,AKAP17A,TRABD,INPPL1,TMEM175,POFUT2,POMT1,LENG8,BRAT1,FBXL6,MXD3,CHTF18,DCAF15,ULK3,CLASRP,SNAPC4,LMF2,VPS28,CSNK1G2,NDOR1,GLI4,MICALL2,ARHGEF1,ANKZF1,QTRT1,PPIL2,MAN1B1,WDR91,LRCH4,PPP1R12C,RAD9A,TRMT2A,STX4,C1ORF35,RHBDF1,ATAD3B,MRPL55,TELO2,GTPBP3,…
TF	Factor: TCF-1; motif: ACATCGRGRCGCTGW; match class: 1	TF:M11603_1	8.14628e-08	157	RHOT2,ARFGAP1,ANAPC2,MAPK8IP3,TMEM259,TAF1C,FAM193B,SPPL2B,NEURL4,DUS1L,TYK2,CCDC130,TNK2,SIN3B,IDUA,WDR90,NPEPL1,ZMIZ2,MOGS,CCNL2,SPG7,CXXC1,MAN2C1,INPP5E,AKAP17A,TRABD,INPPL1,TMEM175,POFUT2,POMT1,LENG8,BRAT1,SPSB3,FBXL6,MXD3,CHTF18,DCAF15,ULK3,CLASRP,SNAPC4,LMF2,VPS28,CSNK1G2,NDOR1,STARD3,GLI4,MICALL2,PLEKHG5,ARHGEF1,ANKZF1,QTRT1,PPIL2,MAN1B1,WDR91,LRCH4,PPP1R12C,RAD9A,TRMT2A,STX4,C1ORF35,EXOC3…
TF	Factor: GKLF; motif: GCCMCRCCCNNN	TF:M01588	8.60063e-08	124	ARFGAP1,NEURL4,CCDC130,TNK2,SIN3B,IDUA,WDR90,ZMIZ2,CCNL2,MAN2C1,INPP5E,AKAP17A,TRABD,INPPL1,POFUT2,LENG8,BRAT1,SPSB3,FBXL6,MXD3,DDX39B,CHTF18,DCAF15,ULK3,CLASRP,LMF2,VPS28,CSNK1G2,NAT9,METTL17,STARD3,GLI4,MICALL2,ARHGEF1,ANKZF1,PPIL2,LMBR1L,MAN1B1,WDR91,LRCH4,UCKL1,RAD9A,TRMT2A,STX4,C1ORF35,RHBDF1,ATAD3B,MRPL55,ABHD17A,TELO2,GTPBP3,SMG5,CDC37,ATG4B,TJAP1,MTA1,USF1,TOP3B,CC2D1A,DXO,TSC2,ITIH4,USP2…
TF	Factor: BTEB1; motif: GGGGGCGGGGCNGSGGGNGS	TF:M09723	1.0445e-07	134	RHOT2,ARFGAP1,MAPK8IP3,FAM193B,C1ORF159,NEURL4,TYK2,CCDC130,TNK2,SIN3B,IDUA,WDR90,ZMIZ2,CCNL2,SPG7,MAN2C1,INPP5E,AKAP17A,INPPL1,TMEM175,POFUT2,POMT1,BRAT1,SPSB3,FBXL6,MXD3,DDX39B,CHTF18,DCAF15,ULK3,CLASRP,LMF2,VPS28,CSNK1G2,NAT9,METTL17,STARD3,GLI4,MICALL2,PLEKHG5,ARHGEF1,ANKZF1,LMBR1L,MAN1B1,WDR91,LRCH4,UCKL1,PPP1R12C,RAD9A,TRMT2A,STX4,RHBDF1,ATAD3B,MRPL55,ABHD17A,TELO2,GTPBP3,SMG5,CDC37,ATG4B,T…
TF	Factor: Churchill; motif: CGGGNN	TF:M00986	1.53087e-07	163	RHOT2,ARFGAP1,ANAPC2,MAPK8IP3,TMEM259,TAF1C,FAM193B,SPPL2B,C1ORF159,NEURL4,DUS1L,TYK2,CCDC130,TNK2,SIN3B,IDUA,WDR90,NPEPL1,ZMIZ2,CCNL2,SPG7,CXXC1,MAN2C1,INPP5E,AKAP17A,TRABD,INPPL1,POFUT2,POMT1,LENG8,BRAT1,SPSB3,FBXL6,MXD3,DDX39B,CHTF18,DCAF15,ULK3,SNAPC4,LMF2,VPS28,CSNK1G2,NAT9,METTL17,NDOR1,STARD3,GLI4,MICALL2,PLEKHG5,ARHGEF1,ANKZF1,QTRT1,PPIL2,LMBR1L,MAN1B1,WDR91,LRCH4,UCKL1,PPP1R12C,RAD9A,TRM…
TF	Factor: E2F-2; motif: GCGCGCGCGYW	TF:M11531	1.72521e-07	157	RHOT2,ARFGAP1,ANAPC2,MAPK8IP3,TMEM259,TAF1C,FAM193B,SPPL2B,C1ORF159,NEURL4,DUS1L,TYK2,CCDC130,TNK2,SIN3B,IDUA,WDR90,NPEPL1,ZMIZ2,CCNL2,SPG7,CXXC1,INPP5E,AKAP17A,TRABD,INPPL1,TMEM175,POFUT2,POMT1,LENG8,BRAT1,SPSB3,FBXL6,DDX39B,CHTF18,DCAF15,ULK3,CLASRP,LMF2,CSNK1G2,NAT9,METTL17,NDOR1,STARD3,GLI4,MICALL2,ARHGEF1,ANKZF1,QTRT1,PPIL2,MAN1B1,WDR91,LRCH4,UCKL1,PPP1R12C,RAD9A,TRMT2A,STX4,C1ORF35,RHBDF1,A…
TF	Factor: Churchill; motif: CGGGNN; match class: 1	TF:M00986_1	2.24811e-07	135	RHOT2,ARFGAP1,MAPK8IP3,TMEM259,FAM193B,C1ORF159,NEURL4,DUS1L,TYK2,CCDC130,TNK2,SIN3B,IDUA,WDR90,NPEPL1,ZMIZ2,CCNL2,SPG7,CXXC1,INPP5E,AKAP17A,TRABD,INPPL1,POFUT2,POMT1,BRAT1,FBXL6,MXD3,CHTF18,DCAF15,LMF2,VPS28,CSNK1G2,NAT9,METTL17,STARD3,GLI4,MICALL2,PLEKHG5,ARHGEF1,ANKZF1,QTRT1,LMBR1L,LRCH4,UCKL1,PPP1R12C,RAD9A,TRMT2A,RHBDF1,ATAD3B,MRPL55,ABHD17A,TELO2,GTPBP3,ATG4B,MTA1,TOP3B,CC2D1A,DXO,TSC2,ITIH…
TF	Factor: E2F-2; motif: GCGCGCGCNCS	TF:M11529	2.37662e-07	174	RHOT2,ARFGAP1,ANAPC2,MAPK8IP3,TMEM259,TAF1C,FAM193B,SPPL2B,C1ORF159,NEURL4,DUS1L,TYK2,CCDC130,TNK2,SIN3B,IDUA,WDR90,NPEPL1,ZMIZ2,MOGS,CCNL2,SPG7,CXXC1,MAN2C1,INPP5E,AKAP17A,TRABD,INPPL1,TMEM175,POFUT2,POMT1,LENG8,BRAT1,SPSB3,FBXL6,MXD3,DDX39B,CHTF18,DCAF15,ULK3,CLASRP,SNAPC4,LMF2,VPS28,CSNK1G2,NAT9,METTL17,NDOR1,STARD3,GLI4,MICALL2,PLEKHG5,ARHGEF1,ANKZF1,QTRT1,PPIL2,LMBR1L,MAN1B1,WDR91,LRCH4,UCKL…
TF	Factor: AP-2; motif: MKCCCSCNGGCG	TF:M00189	2.41018e-07	137	RHOT2,ANAPC2,MAPK8IP3,TMEM259,FAM193B,SPPL2B,C1ORF159,NEURL4,DUS1L,CCDC130,TNK2,SIN3B,IDUA,WDR90,NPEPL1,ZMIZ2,MOGS,CCNL2,SPG7,CXXC1,MAN2C1,INPP5E,AKAP17A,INPPL1,TMEM175,POFUT2,POMT1,LENG8,BRAT1,SPSB3,FBXL6,MXD3,CHTF18,DCAF15,SNAPC4,LMF2,VPS28,CSNK1G2,METTL17,NDOR1,GLI4,MICALL2,PLEKHG5,ARHGEF1,ANKZF1,QTRT1,PPIL2,MAN1B1,WDR91,LRCH4,PPP1R12C,RAD9A,TRMT2A,C1ORF35,EXOC3,RHBDF1,ATAD3B,MRPL55,ABHD17A,TE…
TF	Factor: E2F-4; motif: NTTTCSCGCC	TF:M07380	2.91761e-07	155	RHOT2,ARFGAP1,ANAPC2,MAPK8IP3,TMEM259,TAF1C,FAM193B,SPPL2B,C1ORF159,NEURL4,DUS1L,TYK2,CCDC130,TNK2,IDUA,WDR90,NPEPL1,ZMIZ2,MOGS,CCNL2,SPG7,CXXC1,MAN2C1,INPP5E,AKAP17A,TRABD,TMEM175,POFUT2,POMT1,LENG8,BRAT1,SPSB3,FBXL6,MXD3,DDX39B,CHTF18,DCAF15,ULK3,CLASRP,SNAPC4,LMF2,CSNK1G2,NAT9,METTL17,NDOR1,STARD3,GLI4,MICALL2,PLEKHG5,ARHGEF1,ANKZF1,QTRT1,PPIL2,MAN1B1,WDR91,LRCH4,PPP1R12C,RAD9A,TRMT2A,STX4,C1O…
TF	Factor: E2F-2; motif: GCGCGCGCGYW; match class: 1	TF:M11531_1	2.99224e-07	150	RHOT2,ARFGAP1,ANAPC2,MAPK8IP3,TMEM259,TAF1C,FAM193B,SPPL2B,C1ORF159,NEURL4,DUS1L,TYK2,CCDC130,TNK2,SIN3B,IDUA,WDR90,NPEPL1,ZMIZ2,SPG7,INPP5E,AKAP17A,TRABD,INPPL1,TMEM175,POFUT2,POMT1,LENG8,BRAT1,SPSB3,FBXL6,DDX39B,CHTF18,DCAF15,ULK3,CLASRP,LMF2,CSNK1G2,NAT9,METTL17,NDOR1,GLI4,MICALL2,ARHGEF1,ANKZF1,QTRT1,PPIL2,MAN1B1,WDR91,LRCH4,PPP1R12C,RAD9A,TRMT2A,STX4,C1ORF35,RHBDF1,ATAD3B,ABHD17A,TELO2,TMEM8…
TF	Factor: ZF5; motif: GSGCGCGR; match class: 1	TF:M00716_1	3.29378e-07	162	RHOT2,ARFGAP1,ANAPC2,MAPK8IP3,TMEM259,TAF1C,FAM193B,SPPL2B,NEURL4,DUS1L,TYK2,CCDC130,TNK2,SIN3B,IDUA,WDR90,NPEPL1,ZMIZ2,MOGS,CCNL2,SPG7,CXXC1,INPP5E,AKAP17A,TRABD,INPPL1,TMEM175,POFUT2,POMT1,LENG8,BRAT1,SPSB3,FBXL6,MXD3,DDX39B,CHTF18,DCAF15,ULK3,CLASRP,LMF2,VPS28,CSNK1G2,NAT9,METTL17,NDOR1,STARD3,GLI4,MICALL2,ARHGEF1,ANKZF1,QTRT1,PPIL2,LMBR1L,MAN1B1,WDR91,LRCH4,PPP1R12C,RAD9A,TRMT2A,STX4,C1ORF35,…
TF	Factor: Sp1; motif: NWRGCCACGCCCMCN	TF:M12152	3.33607e-07	108	RHOT2,ARFGAP1,SPPL2B,NEURL4,CCDC130,SIN3B,IDUA,WDR90,SPG7,MAN2C1,INPP5E,AKAP17A,INPPL1,TMEM175,POFUT2,POMT1,BRAT1,SPSB3,FBXL6,MXD3,DDX39B,CHTF18,DCAF15,CLASRP,LMF2,VPS28,CSNK1G2,NAT9,STARD3,GLI4,MICALL2,ANKZF1,PPIL2,MAN1B1,WDR91,LRCH4,RAD9A,TRMT2A,STX4,RHBDF1,ATAD3B,MRPL55,ABHD17A,TELO2,GTPBP3,SMG5,CDC37,ATG4B,TJAP1,MTA1,USF1,CC2D1A,USP20,OGFR,ATP13A1,LCAT,SLC8B1,CACNB1,MEF2B,LEMD2,ANKRD13D,U2AF1…
TF	Factor: Sp1; motif: NGGGGGCGGGGYN; match class: 1	TF:M00196_1	3.33765e-07	94	ARFGAP1,MAPK8IP3,NEURL4,TNK2,SIN3B,IDUA,ZMIZ2,CCNL2,INPP5E,AKAP17A,INPPL1,POFUT2,BRAT1,SPSB3,FBXL6,MXD3,CHTF18,DCAF15,ULK3,CLASRP,LMF2,CSNK1G2,NAT9,METTL17,GLI4,MICALL2,ANKZF1,MAN1B1,WDR91,LRCH4,RAD9A,TRMT2A,RHBDF1,ATAD3B,MRPL55,ABHD17A,TELO2,GTPBP3,SMG5,CDC37,ATG4B,TJAP1,MTA1,DXO,TSC2,USP20,OGFR,ATP13A1,SLC8B1,CACNB1,LEMD2,ANKRD13D,GTF3C5,EVA1B,NOXA1,VPS9D1,BRD9,ZNF276,ALS2CL,PICK1,NSMF,SLC2A4RG…
TF	Factor: TFAP2A; motif: NGCCCYNNGGGCN	TF:M04148	3.38391e-07	132	RHOT2,ARFGAP1,MAPK8IP3,FAM193B,DUS1L,TNK2,SIN3B,IDUA,WDR90,NPEPL1,ZMIZ2,MOGS,SPG7,MAN2C1,INPP5E,AKAP17A,TRABD,INPPL1,POFUT2,POMT1,BRAT1,SPSB3,FBXL6,MXD3,CHTF18,DCAF15,CLASRP,SNAPC4,LMF2,VPS28,CSNK1G2,NAT9,NDOR1,GLI4,MICALL2,PLEKHG5,ANKZF1,MAN1B1,WDR91,UCKL1,PPP1R12C,TRMT2A,STX4,C1ORF35,RHBDF1,ATAD3B,MRPL55,ABHD17A,TELO2,TMEM86B,GTPBP3,SMG5,CDC37,ATG4B,TJAP1,MTA1,USF1,TOP3B,CC2D1A,TSC2,ITIH4,USP20…
TF	Factor: E2F-1:HES-7; motif: GGCRCGTGSYNNWNGGCGCSM	TF:M08525	4.20558e-07	177	RHOT2,ARFGAP1,ANAPC2,MAPK8IP3,TMEM259,TAF1C,FAM193B,SPPL2B,C1ORF159,NEURL4,DUS1L,TYK2,CCDC130,TNK2,SIN3B,IDUA,WDR90,NPEPL1,ZMIZ2,MOGS,CCNL2,SPG7,CXXC1,MAN2C1,INPP5E,AKAP17A,TRABD,INPPL1,TMEM175,POFUT2,POMT1,LENG8,BRAT1,SPSB3,FBXL6,MXD3,DDX39B,CHTF18,DCAF15,ULK3,CLASRP,SNAPC4,LMF2,VPS28,CSNK1G2,NAT9,NDOR1,STARD3,GLI4,MICALL2,PLEKHG5,ARHGEF1,ANKZF1,QTRT1,PPIL2,LMBR1L,MAN1B1,WDR91,LRCH4,UCKL1,PPP1R1…
TF	Factor: AP2; motif: GCCYGSGGSN; match class: 1	TF:M08867_1	4.30086e-07	86	ANAPC2,FAM193B,TNK2,SIN3B,WDR90,NPEPL1,ZMIZ2,MOGS,MAN2C1,INPP5E,AKAP17A,INPPL1,TMEM175,POFUT2,POMT1,LENG8,FBXL6,CHTF18,DCAF15,ULK3,LMF2,VPS28,NDOR1,GLI4,ANKZF1,MAN1B1,LRCH4,PPP1R12C,RAD9A,TRMT2A,C1ORF35,RHBDF1,MRPL55,ABHD17A,TMEM86B,GTPBP3,ATG4B,MTA1,USF1,OGFR,LCAT,CACNB1,MEF2B,ANKRD13D,P4HTM,EVA1B,NOXA1,ZFYVE27,LDB1,RABL6,MYL5,FAM229A,VPS9D1,POU6F1,ZNF276,ALS2CL,SLC22A17,NSMF,SLC2A4RG,EME2,ELMO3…
TF	Factor: DP-1; motif: NRNNGGCGGGAANN	TF:M10098	4.75784e-07	105	RHOT2,ARFGAP1,MAPK8IP3,TMEM259,TAF1C,FAM193B,C1ORF159,NEURL4,DUS1L,TYK2,TNK2,WDR90,NPEPL1,MOGS,CCNL2,INPP5E,AKAP17A,TRABD,TMEM175,POFUT2,SPSB3,FBXL6,MXD3,DDX39B,CHTF18,DCAF15,ULK3,SNAPC4,LMF2,CSNK1G2,NAT9,METTL17,NDOR1,STARD3,MICALL2,ARHGEF1,QTRT1,PPIL2,LMBR1L,LRCH4,TRMT2A,C1ORF35,RHBDF1,ATAD3B,MRPL55,TELO2,SMG5,CDC37,MTA1,TOP3B,CC2D1A,TSC2,OGFR,SLC8B1,CACNB1,LEMD2,SDR39U1,P4HTM,U2AF1L4,ZBTB17,EV…
TF	Factor: NR1B1; motif: NRGGNCRTGACCTN	TF:M11796	5.21173e-07	137	RHOT2,ARFGAP1,ANAPC2,MAPK8IP3,TMEM259,FAM193B,SPPL2B,DUS1L,TYK2,CCDC130,SIN3B,IDUA,WDR90,NPEPL1,ZMIZ2,MOGS,CCNL2,SPG7,INPP5E,TRABD,INPPL1,TMEM175,POFUT2,BRAT1,SPSB3,FBXL6,MXD3,ULK3,SNAPC4,LMF2,VPS28,STARD3,GLI4,MICALL2,PLEKHG5,ARHGEF1,ANKZF1,PPIL2,LMBR1L,MAN1B1,WDR91,LRCH4,UCKL1,PPP1R12C,RAD9A,TRMT2A,STX4,C1ORF35,RHBDF1,ATAD3B,MRPL55,ABHD17A,TELO2,TMEM86B,GTPBP3,SMG5,CDC37,ATG4B,TJAP1,MTA1,USF1,C…
TF	Factor: AP-2alpha; motif: NGCCYSNNGSN	TF:M01857	5.96137e-07	124	ARFGAP1,ANAPC2,MAPK8IP3,FAM193B,SPPL2B,C1ORF159,NEURL4,DUS1L,TNK2,SIN3B,IDUA,WDR90,NPEPL1,ZMIZ2,MOGS,CCNL2,SPG7,INPP5E,TRABD,INPPL1,TMEM175,POFUT2,POMT1,LENG8,BRAT1,SPSB3,FBXL6,MXD3,CHTF18,DCAF15,ULK3,LMF2,VPS28,CSNK1G2,NAT9,NDOR1,STARD3,MICALL2,PLEKHG5,ARHGEF1,ANKZF1,QTRT1,MAN1B1,LRCH4,UCKL1,PPP1R12C,TRMT2A,RHBDF1,ATAD3B,MRPL55,ABHD17A,TELO2,GTPBP3,ATG4B,MTA1,USF1,ITIH4,USP20,OGFR,ATP13A1,CACNB1…
TF	Factor: TFAP2A; motif: NNNNGCCYSAGGGCA	TF:M07231	7.17418e-07	87	RHOT2,ARFGAP1,MAPK8IP3,TMEM259,SPPL2B,CCDC130,TNK2,IDUA,WDR90,NPEPL1,MOGS,CCNL2,SPG7,MAN2C1,AKAP17A,TMEM175,POMT1,LENG8,BRAT1,FBXL6,MXD3,DDX39B,CHTF18,DCAF15,CLASRP,LMF2,CSNK1G2,MICALL2,PLEKHG5,ANKZF1,PPIL2,MAN1B1,WDR91,PPP1R12C,EXOC3,MRPL55,ABHD17A,TELO2,TMEM86B,CDC37,ATG4B,TJAP1,MTA1,TOP3B,OGFR,LCAT,SLC8B1,ANKRD13D,P4HTM,U2AF1L4,EVA1B,NOXA1,SFSWAP,ZFYVE27,LDB1,MYL5,VPS9D1,ZNF276,SLC22A17,NSMF,F…
TF	Factor: TEL1; motif: CNCGGAANNN; match class: 1	TF:M02070_1	7.18341e-07	82	RHOT2,ANAPC2,MAPK8IP3,TAF1C,DUS1L,TYK2,CCDC130,IDUA,WDR90,MOGS,CCNL2,CXXC1,MAN2C1,INPP5E,AKAP17A,TMEM175,POFUT2,LENG8,FBXL6,DDX39B,CLASRP,LMF2,STARD3,GLI4,PLEKHG5,PPIL2,WDR91,RAD9A,STX4,RHBDF1,ABHD17A,GTPBP3,SMG5,ATG4B,USF1,TOP3B,DXO,TSC2,ITIH4,USP20,OGFR,ATP13A1,LEMD2,GTF3C5,SDR39U1,P4HTM,U2AF1L4,NOXA1,SFSWAP,ZFYVE27,CMTR1,VPS9D1,BRD9,ZNF276,PICK1,SRRT,EME2,ELMO3,DVL3,RASSF7,LAMA5,OXLD1,FBXL8,HD…
TF	Factor: SP2; motif: GNNGGGGGCGGGGSN	TF:M03807	8.05099e-07	117	ARFGAP1,MAPK8IP3,FAM193B,NEURL4,CCDC130,TNK2,SIN3B,IDUA,WDR90,ZMIZ2,CCNL2,SPG7,MAN2C1,INPP5E,AKAP17A,INPPL1,POFUT2,POMT1,BRAT1,SPSB3,FBXL6,MXD3,DDX39B,CHTF18,DCAF15,ULK3,CLASRP,LMF2,VPS28,CSNK1G2,NAT9,METTL17,STARD3,GLI4,MICALL2,ARHGEF1,ANKZF1,MAN1B1,WDR91,LRCH4,RAD9A,TRMT2A,STX4,RHBDF1,ATAD3B,MRPL55,ABHD17A,TELO2,GTPBP3,SMG5,CDC37,ATG4B,TJAP1,MTA1,TSC2,USP20,OGFR,ATP13A1,SLC8B1,CACNB1,LEMD2,ANKR…
TF	Factor: MOVO-B; motif: GNGGGGG	TF:M01104	8.27039e-07	133	RHOT2,ARFGAP1,MAPK8IP3,TMEM259,FAM193B,C1ORF159,NEURL4,DUS1L,TYK2,TNK2,SIN3B,IDUA,WDR90,NPEPL1,ZMIZ2,CCNL2,SPG7,CXXC1,MAN2C1,INPP5E,INPPL1,POFUT2,BRAT1,SPSB3,FBXL6,MXD3,CHTF18,DCAF15,ULK3,LMF2,VPS28,CSNK1G2,NAT9,METTL17,STARD3,GLI4,MICALL2,PLEKHG5,ARHGEF1,ANKZF1,QTRT1,LMBR1L,LRCH4,UCKL1,PPP1R12C,RAD9A,TRMT2A,STX4,RHBDF1,ATAD3B,MRPL55,ABHD17A,TELO2,TMEM86B,GTPBP3,ATG4B,TJAP1,MTA1,TOP3B,DXO,TSC2,IT…
TF	Factor: VDR; motif: NRGGTCANNGRGKTCA; match class: 1	TF:M10106_1	8.46641e-07	42	ARFGAP1,MAPK8IP3,SPPL2B,ZMIZ2,TRABD,POMT1,FBXL6,LMF2,CSNK1G2,NDOR1,MICALL2,MAN1B1,WDR91,UCKL1,RAD9A,ATAD3B,CC2D1A,TSC2,LCAT,SLC8B1,SDR39U1,NOXA1,RABL6,SLC2A4RG,ARHGAP27,FHOD1,ELMO3,RASSF7,NCAPH2,TMEM184A,DOCK6,PIGQ,TRIM7,FADS3,INO80B,FLYWCH1,TSEN54,UNC119,TRPM4,PRR22,PLCG1,PARVA
TF	Factor: Sp1; motif: NWRGCCMCGCCCMCN	TF:M12151	9.3815e-07	102	RHOT2,ARFGAP1,NEURL4,TYK2,CCDC130,SIN3B,IDUA,WDR90,ZMIZ2,SPG7,MAN2C1,INPP5E,AKAP17A,INPPL1,POFUT2,BRAT1,SPSB3,FBXL6,MXD3,DDX39B,CHTF18,DCAF15,CLASRP,LMF2,VPS28,CSNK1G2,NAT9,STARD3,GLI4,MICALL2,ANKZF1,MAN1B1,WDR91,LRCH4,RAD9A,TRMT2A,STX4,RHBDF1,ATAD3B,MRPL55,ABHD17A,TELO2,GTPBP3,SMG5,CDC37,ATG4B,TJAP1,MTA1,USF1,CC2D1A,DXO,USP20,OGFR,ATP13A1,SLC8B1,CACNB1,MEF2B,LEMD2,ANKRD13D,U2AF1L4,EVA1B,NOXA1,MY…
TF	Factor: Kaiso; motif: GCMGGGRGCRGS	TF:M03876	1.01036e-06	158	RHOT2,ARFGAP1,ANAPC2,MAPK8IP3,TAF1C,FAM193B,C1ORF159,NEURL4,DUS1L,TNK2,SIN3B,IDUA,WDR90,NPEPL1,ZMIZ2,MOGS,CCNL2,SPG7,CXXC1,MAN2C1,INPP5E,AKAP17A,TRABD,INPPL1,TMEM175,POFUT2,POMT1,BRAT1,SPSB3,FBXL6,MXD3,DDX39B,CHTF18,DCAF15,ULK3,SNAPC4,LMF2,VPS28,CSNK1G2,NAT9,METTL17,NDOR1,STARD3,GLI4,MICALL2,PLEKHG5,ARHGEF1,QTRT1,LMBR1L,MAN1B1,WDR91,LRCH4,PPP1R12C,RAD9A,TRMT2A,STX4,C1ORF35,EXOC3,RHBDF1,ATAD3B,MRP…
TF	Factor: Sp1; motif: NGGGGGCGGGGCCNGGGGGGGG; match class: 1	TF:M10071_1	1.12054e-06	79	ARFGAP1,SIN3B,IDUA,WDR90,NPEPL1,ZMIZ2,CCNL2,INPP5E,AKAP17A,INPPL1,POFUT2,BRAT1,MXD3,CHTF18,DCAF15,ULK3,CLASRP,LMF2,CSNK1G2,NAT9,METTL17,STARD3,GLI4,MICALL2,ARHGEF1,WDR91,LRCH4,RAD9A,TRMT2A,STX4,RHBDF1,ATAD3B,MRPL55,ABHD17A,TELO2,SMG5,ATG4B,TJAP1,MTA1,USP20,OGFR,ATP13A1,SLC8B1,CACNB1,ANKRD13D,ZBTB17,EVA1B,NOXA1,VPS9D1,POU6F1,BRD9,ZNF276,ALS2CL,NSMF,SLC2A4RG,FHOD1,EME2,ELMO3,DVL3,DPP7,DIP2A,RASSF7,…
TF	Factor: SP4; motif: NWRGCCACGCCCMCTYN	TF:M03922	1.13116e-06	94	RHOT2,ARFGAP1,NEURL4,SIN3B,IDUA,WDR90,ZMIZ2,CCNL2,MAN2C1,INPP5E,AKAP17A,INPPL1,TMEM175,POFUT2,BRAT1,SPSB3,FBXL6,MXD3,DDX39B,CHTF18,DCAF15,CLASRP,LMF2,VPS28,CSNK1G2,NAT9,STARD3,GLI4,MICALL2,MAN1B1,WDR91,RAD9A,TRMT2A,STX4,RHBDF1,ATAD3B,MRPL55,ABHD17A,TELO2,GTPBP3,SMG5,CDC37,ATG4B,TJAP1,MTA1,CC2D1A,USP20,OGFR,ATP13A1,SLC8B1,MEF2B,LEMD2,ANKRD13D,U2AF1L4,EVA1B,NOXA1,RABL6,MYL5,FAM229A,VPS9D1,ZNF276,AL…
TF	Factor: E2F-3; motif: GGCGGGN; match class: 1	TF:M02089_1	1.23117e-06	125	RHOT2,ARFGAP1,MAPK8IP3,FAM193B,NEURL4,DUS1L,CCDC130,TNK2,SIN3B,IDUA,WDR90,NPEPL1,ZMIZ2,MOGS,CCNL2,SPG7,INPP5E,INPPL1,POFUT2,LENG8,BRAT1,SPSB3,FBXL6,MXD3,DDX39B,CHTF18,DCAF15,ULK3,CLASRP,LMF2,CSNK1G2,NAT9,METTL17,STARD3,GLI4,MICALL2,ANKZF1,MAN1B1,WDR91,LRCH4,UCKL1,PPP1R12C,RAD9A,TRMT2A,RHBDF1,ATAD3B,MRPL55,ABHD17A,TELO2,GTPBP3,SMG5,CDC37,ATG4B,TJAP1,MTA1,TOP3B,DXO,TSC2,USP20,OGFR,ATP13A1,SLC8B1,CA…
TF	Factor: NR1B1; motif: NRGGNCRTGACCTN; match class: 1	TF:M11796_1	1.28723e-06	82	RHOT2,ARFGAP1,ANAPC2,MAPK8IP3,SPPL2B,DUS1L,IDUA,WDR90,NPEPL1,MOGS,TRABD,INPPL1,TMEM175,SPSB3,FBXL6,ULK3,SNAPC4,LMF2,GLI4,MICALL2,PPIL2,LRCH4,UCKL1,PPP1R12C,TRMT2A,STX4,C1ORF35,RHBDF1,MRPL55,ABHD17A,TMEM86B,GTPBP3,ATG4B,MTA1,USF1,CC2D1A,TSC2,USP20,LCAT,SLC8B1,MEF2B,LEMD2,ANKRD13D,SDR39U1,NOXA1,ZFYVE27,MYL5,FAM229A,VPS9D1,BRD9,ZNF276,SLC22A17,PICK1,NSMF,SLC2A4RG,ARHGAP27,TSSK3,BBS5,EME2,DPP7,ABCA2,…
TF	Factor: Sp2; motif: NYSGCCCCGCCCCCY	TF:M03567	1.3053e-06	110	RHOT2,ARFGAP1,NEURL4,TNK2,SIN3B,IDUA,WDR90,ZMIZ2,CCNL2,MAN2C1,INPP5E,AKAP17A,INPPL1,POFUT2,BRAT1,SPSB3,FBXL6,MXD3,CHTF18,DCAF15,ULK3,CLASRP,LMF2,VPS28,CSNK1G2,NAT9,METTL17,STARD3,GLI4,MICALL2,ARHGEF1,ANKZF1,MAN1B1,WDR91,LRCH4,RAD9A,TRMT2A,STX4,RHBDF1,ATAD3B,MRPL55,ABHD17A,TELO2,GTPBP3,SMG5,CDC37,ATG4B,TJAP1,MTA1,USF1,TSC2,USP20,OGFR,ATP13A1,SLC8B1,CACNB1,LEMD2,ANKRD13D,SDR39U1,U2AF1L4,ZBTB17,EVA1…
TF	Factor: AP-2gamma; motif: NTGSCCTGRGGSNN	TF:M09591	1.32648e-06	116	ARFGAP1,ANAPC2,MAPK8IP3,TMEM259,TAF1C,FAM193B,CCDC130,TNK2,SIN3B,IDUA,WDR90,NPEPL1,MOGS,CCNL2,SPG7,CXXC1,MAN2C1,INPP5E,AKAP17A,TMEM175,LENG8,BRAT1,SPSB3,FBXL6,MXD3,CHTF18,DCAF15,ULK3,CLASRP,LMF2,VPS28,CSNK1G2,METTL17,NDOR1,GLI4,PLEKHG5,ARHGEF1,ANKZF1,QTRT1,PPIL2,MAN1B1,WDR91,UCKL1,PPP1R12C,TRMT2A,STX4,C1ORF35,EXOC3,RHBDF1,ATAD3B,MRPL55,ABHD17A,TELO2,TMEM86B,GTPBP3,CDC37,TJAP1,MTA1,CC2D1A,DXO,USP2…
TF	Factor: ZF5; motif: GGSGCGCGS	TF:M10438	1.34401e-06	173	RHOT2,ARFGAP1,ANAPC2,MAPK8IP3,TMEM259,TAF1C,FAM193B,SPPL2B,C1ORF159,NEURL4,DUS1L,TYK2,CCDC130,TNK2,SIN3B,IDUA,WDR90,NPEPL1,ZMIZ2,MOGS,CCNL2,SPG7,CXXC1,MAN2C1,INPP5E,AKAP17A,TRABD,INPPL1,TMEM175,POFUT2,POMT1,LENG8,BRAT1,SPSB3,FBXL6,MXD3,DDX39B,CHTF18,DCAF15,ULK3,CLASRP,SNAPC4,LMF2,VPS28,CSNK1G2,NAT9,METTL17,NDOR1,STARD3,GLI4,MICALL2,PLEKHG5,ARHGEF1,ANKZF1,QTRT1,PPIL2,LMBR1L,MAN1B1,WDR91,LRCH4,UCKL…
TF	Factor: E2F-2; motif: NWTTTGGCGCCAWWNN	TF:M11530	1.38206e-06	164	RHOT2,ARFGAP1,ANAPC2,MAPK8IP3,TMEM259,TAF1C,FAM193B,SPPL2B,C1ORF159,DUS1L,TYK2,CCDC130,TNK2,SIN3B,IDUA,WDR90,NPEPL1,ZMIZ2,MOGS,CCNL2,SPG7,CXXC1,MAN2C1,INPP5E,AKAP17A,TRABD,INPPL1,TMEM175,POFUT2,POMT1,LENG8,BRAT1,SPSB3,FBXL6,MXD3,DDX39B,CHTF18,DCAF15,ULK3,CLASRP,LMF2,VPS28,CSNK1G2,NAT9,METTL17,NDOR1,STARD3,GLI4,MICALL2,ARHGEF1,ANKZF1,QTRT1,PPIL2,MAN1B1,WDR91,LRCH4,UCKL1,PPP1R12C,RAD9A,TRMT2A,STX4,…
TF	Factor: SP1; motif: RCCMCRCCCMC	TF:M03920	1.43373e-06	106	ARFGAP1,MAPK8IP3,FAM193B,NEURL4,TNK2,SIN3B,IDUA,WDR90,ZMIZ2,CCNL2,SPG7,MAN2C1,INPP5E,AKAP17A,INPPL1,POFUT2,POMT1,LENG8,BRAT1,MXD3,DDX39B,CHTF18,DCAF15,ULK3,CLASRP,LMF2,CSNK1G2,NAT9,METTL17,STARD3,GLI4,MICALL2,ARHGEF1,ANKZF1,PPIL2,MAN1B1,WDR91,LRCH4,RAD9A,STX4,RHBDF1,ATAD3B,MRPL55,ABHD17A,TELO2,GTPBP3,SMG5,CDC37,ATG4B,TJAP1,USF1,CC2D1A,DXO,USP20,OGFR,ATP13A1,LCAT,SLC8B1,CACNB1,ANKRD13D,U2AF1L4,EVA…
TF	Factor: PEA3; motif: NACCGGAAGTN; match class: 1	TF:M11430_1	1.45968e-06	82	RHOT2,ARFGAP1,ANAPC2,MAPK8IP3,TAF1C,DUS1L,TYK2,TNK2,WDR90,CCNL2,MAN2C1,INPP5E,AKAP17A,TRABD,TMEM175,LENG8,BRAT1,SPSB3,FBXL6,DDX39B,CLASRP,CSNK1G2,NAT9,NDOR1,STARD3,GLI4,PLEKHG5,ARHGEF1,PPIL2,PPP1R12C,RAD9A,TRMT2A,STX4,ABHD17A,GTPBP3,SMG5,CDC37,ATG4B,USF1,TOP3B,CC2D1A,DXO,TSC2,ITIH4,USP20,OGFR,ATP13A1,LEMD2,ANKRD13D,GTF3C5,SDR39U1,U2AF1L4,SFSWAP,ZFYVE27,LDB1,VPS9D1,BRD9,ZNF276,PICK1,SLC2A4RG,SRRT,…
TF	Factor: Erm; motif: NNSCGGAWGYN; match class: 1	TF:M11424_1	1.47448e-06	58	RHOT2,ARFGAP1,MAPK8IP3,TAF1C,DUS1L,WDR90,NPEPL1,CCNL2,MAN2C1,INPP5E,AKAP17A,TMEM175,LENG8,BRAT1,FBXL6,DDX39B,CLASRP,CSNK1G2,NAT9,STARD3,PLEKHG5,PPIL2,RAD9A,STX4,ABHD17A,SMG5,CDC37,USF1,DXO,TSC2,ITIH4,USP20,OGFR,ATP13A1,ANKRD13D,GTF3C5,SDR39U1,U2AF1L4,SFSWAP,CMTR1,ZNF276,PICK1,EME2,DVL3,ABCA2,OXLD1,FBXL8,UVSSA,B3GAT3,C16ORF58,WRAP73,ZNF335,TRIM41,NARF,PPP1R35,TSEN54,ERCC3,ZNF513
TF	Factor: AP-2; motif: SNNNCCNCAGGCN	TF:M00915	1.48562e-06	127	ARFGAP1,ANAPC2,FAM193B,SPPL2B,NEURL4,CCDC130,TNK2,WDR90,NPEPL1,MOGS,CCNL2,SPG7,CXXC1,MAN2C1,INPP5E,AKAP17A,TRABD,INPPL1,TMEM175,POMT1,LENG8,BRAT1,SPSB3,FBXL6,MXD3,CHTF18,ULK3,CLASRP,LMF2,CSNK1G2,METTL17,NDOR1,STARD3,GLI4,MICALL2,ARHGEF1,ANKZF1,MAN1B1,WDR91,LRCH4,UCKL1,PPP1R12C,RAD9A,TRMT2A,C1ORF35,EXOC3,RHBDF1,MRPL55,ABHD17A,TELO2,TMEM86B,CDC37,ATG4B,MTA1,TOP3B,CC2D1A,DXO,TSC2,ITIH4,USP20,OGFR,SL…
TF	Factor: Elk-1; motif: NNNNCCGGAARTNN; match class: 1	TF:M00025_1	1.59821e-06	79	RHOT2,ARFGAP1,ANAPC2,MAPK8IP3,TAF1C,DUS1L,TNK2,WDR90,MOGS,CCNL2,SPG7,CXXC1,MAN2C1,INPP5E,AKAP17A,TRABD,TMEM175,POFUT2,LENG8,BRAT1,SPSB3,FBXL6,DDX39B,ULK3,CLASRP,CSNK1G2,NAT9,STARD3,GLI4,PLEKHG5,ARHGEF1,PPIL2,MAN1B1,PPP1R12C,STX4,RHBDF1,ABHD17A,GTPBP3,SMG5,CDC37,USF1,DXO,TSC2,ITIH4,USP20,ATP13A1,LEMD2,ANKRD13D,SDR39U1,U2AF1L4,SFSWAP,ZFYVE27,BRD9,ZNF276,PICK1,SRRT,FHOD1,EME2,ELMO3,OXLD1,FBXL8,HDAC7…
TF	Factor: E2F-1; motif: TTTGGCGCCAAA; match class: 1	TF:M04516_1	1.67797e-06	132	RHOT2,ARFGAP1,TMEM259,FAM193B,DUS1L,TYK2,CCDC130,TNK2,SIN3B,IDUA,WDR90,ZMIZ2,MOGS,CCNL2,SPG7,CXXC1,MAN2C1,INPP5E,AKAP17A,TRABD,INPPL1,TMEM175,POFUT2,POMT1,LENG8,BRAT1,SPSB3,FBXL6,MXD3,DDX39B,CHTF18,DCAF15,ULK3,LMF2,VPS28,CSNK1G2,NAT9,STARD3,GLI4,MICALL2,QTRT1,PPIL2,MAN1B1,WDR91,LRCH4,UCKL1,PPP1R12C,TRMT2A,STX4,C1ORF35,ATAD3B,MRPL55,ABHD17A,TELO2,TMEM86B,GTPBP3,CDC37,ATG4B,MTA1,USF1,CC2D1A,DXO,USP…
TF	Factor: ETS1; motif: GCCGGAWGTACTTCCGGN; match class: 1	TF:M03978_1	1.84945e-06	98	ARFGAP1,MAPK8IP3,TMEM259,TAF1C,NEURL4,DUS1L,TNK2,SIN3B,IDUA,WDR90,MOGS,CCNL2,SPG7,MAN2C1,INPP5E,AKAP17A,TRABD,TMEM175,POFUT2,POMT1,SPSB3,MXD3,CHTF18,ULK3,CLASRP,LMF2,CSNK1G2,NAT9,METTL17,STARD3,GLI4,MICALL2,ANKZF1,PPIL2,MAN1B1,LRCH4,RAD9A,STX4,C1ORF35,RHBDF1,MRPL55,GTPBP3,CDC37,MTA1,USF1,TSC2,ITIH4,USP20,OGFR,ATP13A1,LEMD2,ANKRD13D,U2AF1L4,ZBTB17,EVA1B,NOXA1,SFSWAP,PRKRIP1,CMTR1,FAM229A,VPS9D1,ZN…
TF	Factor: Sp1; motif: GGGGCGGGGT; match class: 1	TF:M00008_1	1.85458e-06	82	ARFGAP1,NEURL4,TNK2,SIN3B,IDUA,ZMIZ2,CCNL2,SPG7,INPP5E,TRABD,INPPL1,POFUT2,LENG8,BRAT1,SPSB3,MXD3,CHTF18,DCAF15,ULK3,CLASRP,LMF2,CSNK1G2,NAT9,METTL17,STARD3,GLI4,MICALL2,WDR91,UCKL1,PPP1R12C,C1ORF35,RHBDF1,ATAD3B,SMG5,CDC37,TJAP1,DXO,TSC2,USP20,ATP13A1,SLC8B1,CACNB1,U2AF1L4,EVA1B,NOXA1,PRKRIP1,VPS9D1,BRD9,ZNF276,ALS2CL,PICK1,NSMF,SLC2A4RG,SRRT,FHOD1,EME2,ELMO3,DVL3,DPP7,DIP2A,RASSF7,LAMA5,ABCA2,U…
TF	Factor: E2F-1; motif: TTTGGCGCCAAA	TF:M04516	2.26034e-06	141	RHOT2,ARFGAP1,TMEM259,FAM193B,C1ORF159,DUS1L,TYK2,CCDC130,TNK2,SIN3B,IDUA,WDR90,ZMIZ2,MOGS,CCNL2,SPG7,CXXC1,MAN2C1,INPP5E,AKAP17A,TRABD,INPPL1,TMEM175,POFUT2,POMT1,LENG8,BRAT1,SPSB3,FBXL6,MXD3,DDX39B,CHTF18,DCAF15,ULK3,LMF2,VPS28,CSNK1G2,NAT9,STARD3,GLI4,MICALL2,ARHGEF1,ANKZF1,QTRT1,PPIL2,MAN1B1,WDR91,LRCH4,UCKL1,PPP1R12C,RAD9A,TRMT2A,STX4,C1ORF35,RHBDF1,ATAD3B,MRPL55,ABHD17A,TELO2,TMEM86B,GTPBP3…
TF	Factor: ETF; motif: GVGGMGG; match class: 1	TF:M00695_1	2.31401e-06	103	RHOT2,ARFGAP1,ANAPC2,MAPK8IP3,TMEM259,FAM193B,SPPL2B,NEURL4,DUS1L,TNK2,IDUA,WDR90,NPEPL1,ZMIZ2,MOGS,CCNL2,SPG7,INPP5E,AKAP17A,INPPL1,TMEM175,POFUT2,BRAT1,SPSB3,FBXL6,MXD3,CHTF18,DCAF15,ULK3,LMF2,CSNK1G2,GLI4,MICALL2,PPIL2,LMBR1L,MAN1B1,PPP1R12C,TRMT2A,RHBDF1,ATAD3B,SMG5,ATG4B,MTA1,USP20,OGFR,ATP13A1,CACNB1,LEMD2,ANKRD13D,P4HTM,ZBTB17,NOXA1,SFSWAP,LDB1,PRKRIP1,RABL6,CMTR1,FAM229A,VPS9D1,POU6F1,BRD…
TF	Factor: E2F-1; motif: WWTGGCGCCAAA; match class: 1	TF:M04515_1	2.34975e-06	147	RHOT2,ARFGAP1,TMEM259,FAM193B,C1ORF159,DUS1L,TYK2,CCDC130,TNK2,SIN3B,IDUA,WDR90,NPEPL1,ZMIZ2,MOGS,CCNL2,SPG7,CXXC1,MAN2C1,INPP5E,AKAP17A,TRABD,INPPL1,TMEM175,POFUT2,POMT1,LENG8,BRAT1,SPSB3,FBXL6,MXD3,DDX39B,CHTF18,DCAF15,ULK3,LMF2,VPS28,CSNK1G2,NAT9,NDOR1,STARD3,GLI4,MICALL2,ANKZF1,QTRT1,PPIL2,MAN1B1,WDR91,LRCH4,UCKL1,PPP1R12C,RAD9A,TRMT2A,STX4,C1ORF35,RHBDF1,ATAD3B,MRPL55,ABHD17A,TELO2,TMEM86B,G…
TF	Factor: E2F-4; motif: NTTTCSCGCC; match class: 1	TF:M07380_1	2.67718e-06	112	RHOT2,ARFGAP1,MAPK8IP3,TMEM259,TAF1C,FAM193B,SPPL2B,C1ORF159,NEURL4,DUS1L,TYK2,TNK2,WDR90,NPEPL1,ZMIZ2,MOGS,CCNL2,CXXC1,MAN2C1,INPP5E,AKAP17A,TRABD,TMEM175,POFUT2,POMT1,BRAT1,SPSB3,FBXL6,MXD3,DDX39B,CHTF18,DCAF15,CLASRP,SNAPC4,LMF2,CSNK1G2,NAT9,METTL17,STARD3,MICALL2,ARHGEF1,PPIL2,WDR91,LRCH4,RAD9A,TRMT2A,C1ORF35,ATAD3B,MRPL55,ABHD17A,TELO2,CDC37,MTA1,CC2D1A,TSC2,ITIH4,OGFR,SLC8B1,CACNB1,LEMD2,P4…
TF	Factor: ZF5; motif: GSGCGCGR	TF:M00716	2.75956e-06	172	RHOT2,ARFGAP1,ANAPC2,MAPK8IP3,TMEM259,TAF1C,FAM193B,SPPL2B,C1ORF159,NEURL4,DUS1L,TYK2,CCDC130,TNK2,SIN3B,IDUA,WDR90,NPEPL1,ZMIZ2,MOGS,CCNL2,SPG7,CXXC1,MAN2C1,INPP5E,AKAP17A,TRABD,INPPL1,TMEM175,POFUT2,POMT1,LENG8,BRAT1,SPSB3,FBXL6,MXD3,DDX39B,CHTF18,DCAF15,ULK3,CLASRP,SNAPC4,LMF2,VPS28,CSNK1G2,NAT9,METTL17,NDOR1,STARD3,GLI4,MICALL2,ARHGEF1,ANKZF1,QTRT1,PPIL2,LMBR1L,MAN1B1,WDR91,LRCH4,UCKL1,PPP1R1…
TF	Factor: E2F-2; motif: NWTTTGGCGCCAWWNN; match class: 1	TF:M11530_1	2.81284e-06	156	RHOT2,ARFGAP1,MAPK8IP3,TMEM259,FAM193B,SPPL2B,C1ORF159,DUS1L,TYK2,CCDC130,TNK2,SIN3B,IDUA,WDR90,NPEPL1,ZMIZ2,MOGS,CCNL2,SPG7,CXXC1,MAN2C1,INPP5E,AKAP17A,TRABD,INPPL1,TMEM175,POFUT2,POMT1,LENG8,BRAT1,SPSB3,FBXL6,MXD3,DDX39B,CHTF18,DCAF15,ULK3,CLASRP,LMF2,VPS28,CSNK1G2,NAT9,METTL17,NDOR1,STARD3,GLI4,MICALL2,ARHGEF1,ANKZF1,QTRT1,PPIL2,MAN1B1,WDR91,LRCH4,UCKL1,PPP1R12C,RAD9A,TRMT2A,STX4,C1ORF35,EXOC3…
TF	Factor: Erg; motif: NACCGGAARTN; match class: 1	TF:M11396_1	2.88631e-06	82	RHOT2,ARFGAP1,ANAPC2,MAPK8IP3,TAF1C,DUS1L,TYK2,CCDC130,TNK2,SIN3B,WDR90,MOGS,CCNL2,SPG7,CXXC1,MAN2C1,INPP5E,AKAP17A,TRABD,TMEM175,LENG8,BRAT1,SPSB3,FBXL6,DDX39B,ULK3,CLASRP,CSNK1G2,NAT9,METTL17,NDOR1,STARD3,GLI4,PLEKHG5,ARHGEF1,PPIL2,MAN1B1,TRMT2A,STX4,ABHD17A,GTPBP3,SMG5,CDC37,ATG4B,USF1,DXO,TSC2,USP20,ATP13A1,LEMD2,ANKRD13D,GTF3C5,SDR39U1,U2AF1L4,ZBTB17,SFSWAP,ZFYVE27,BRD9,ZNF276,PICK1,SRRT,FHO…
TF	Factor: TF3C-beta; motif: CCNGGAGGGCTTCCTGGAGGAG; match class: 1	TF:M04863_1	3.15806e-06	117	RHOT2,ARFGAP1,ANAPC2,MAPK8IP3,TMEM259,TAF1C,FAM193B,DUS1L,CCDC130,TNK2,IDUA,WDR90,NPEPL1,ZMIZ2,MOGS,CCNL2,MAN2C1,INPP5E,AKAP17A,TRABD,INPPL1,TMEM175,POFUT2,POMT1,BRAT1,SPSB3,FBXL6,MXD3,CHTF18,ULK3,SNAPC4,LMF2,VPS28,NAT9,GLI4,MICALL2,PLEKHG5,ARHGEF1,PPIL2,LMBR1L,LRCH4,PPP1R12C,RAD9A,TRMT2A,C1ORF35,EXOC3,RHBDF1,ATAD3B,ABHD17A,TELO2,TMEM86B,GTPBP3,CDC37,ATG4B,MTA1,DXO,ITIH4,USP20,OGFR,LCAT,CACNB1,LE…
TF	Factor: E2F; motif: GGCGSG	TF:M00803	3.31849e-06	154	RHOT2,ARFGAP1,ANAPC2,MAPK8IP3,TMEM259,TAF1C,FAM193B,SPPL2B,C1ORF159,NEURL4,DUS1L,TYK2,CCDC130,TNK2,SIN3B,IDUA,WDR90,NPEPL1,ZMIZ2,MOGS,CCNL2,SPG7,CXXC1,INPP5E,AKAP17A,INPPL1,TMEM175,POFUT2,POMT1,LENG8,BRAT1,SPSB3,FBXL6,DDX39B,CHTF18,DCAF15,ULK3,CLASRP,LMF2,CSNK1G2,NAT9,METTL17,NDOR1,STARD3,GLI4,MICALL2,PLEKHG5,ARHGEF1,ANKZF1,PPIL2,LMBR1L,MAN1B1,WDR91,LRCH4,UCKL1,PPP1R12C,RAD9A,TRMT2A,STX4,C1ORF35,…
TF	Factor: TFAP2A; motif: NGCCCYNNGGGCN; match class: 1	TF:M04148_1	3.42095e-06	126	RHOT2,ARFGAP1,MAPK8IP3,FAM193B,DUS1L,TNK2,SIN3B,IDUA,WDR90,NPEPL1,ZMIZ2,MOGS,SPG7,MAN2C1,AKAP17A,TRABD,INPPL1,POFUT2,POMT1,BRAT1,SPSB3,FBXL6,MXD3,CHTF18,DCAF15,CLASRP,SNAPC4,LMF2,VPS28,CSNK1G2,NAT9,NDOR1,GLI4,MICALL2,ANKZF1,MAN1B1,WDR91,UCKL1,PPP1R12C,TRMT2A,STX4,RHBDF1,ATAD3B,MRPL55,ABHD17A,TELO2,TMEM86B,GTPBP3,SMG5,CDC37,ATG4B,TJAP1,MTA1,USF1,TOP3B,CC2D1A,TSC2,ITIH4,USP20,OGFR,ATP13A1,LCAT,CACN…
TF	Factor: E2F-7; motif: GRGGCGGGAANNN; match class: 1	TF:M09896_1	3.55516e-06	77	ARFGAP1,ANAPC2,MAPK8IP3,TMEM259,TAF1C,FAM193B,NEURL4,DUS1L,TYK2,TNK2,WDR90,MOGS,CCNL2,INPP5E,TRABD,POFUT2,BRAT1,SPSB3,FBXL6,MXD3,DDX39B,CHTF18,DCAF15,SNAPC4,NAT9,METTL17,GLI4,MICALL2,PPIL2,LRCH4,TRMT2A,C1ORF35,RHBDF1,ATAD3B,MRPL55,TELO2,CDC37,OGFR,SLC8B1,CACNB1,LEMD2,ZBTB17,EVA1B,PRKRIP1,RABL6,FAM229A,ZNF276,ALS2CL,SLC2A4RG,SRRT,TSSK3,BBS5,FHOD1,ELMO3,DPP7,DIP2A,RASSF7,LAMA5,FBXL8,HDAC7,B3GAT3,DO…
TF	Factor: MAZ; motif: GGGMGGGGSSGGGGGGGGGGGG; match class: 1	TF:M09636_1	3.78358e-06	160	RHOT2,ARFGAP1,ANAPC2,MAPK8IP3,TAF1C,FAM193B,SPPL2B,C1ORF159,NEURL4,DUS1L,TYK2,CCDC130,TNK2,SIN3B,IDUA,WDR90,NPEPL1,ZMIZ2,MOGS,CCNL2,SPG7,MAN2C1,INPP5E,AKAP17A,INPPL1,TMEM175,POFUT2,POMT1,LENG8,BRAT1,SPSB3,FBXL6,MXD3,DDX39B,CHTF18,DCAF15,ULK3,CLASRP,SNAPC4,LMF2,VPS28,CSNK1G2,NAT9,METTL17,STARD3,GLI4,MICALL2,PLEKHG5,ARHGEF1,ANKZF1,QTRT1,PPIL2,LMBR1L,MAN1B1,WDR91,LRCH4,UCKL1,PPP1R12C,RAD9A,TRMT2A,ST…
TF	Factor: PAX5; motif: RNGCGTGACCNN; match class: 1	TF:M09817_1	4.20745e-06	94	RHOT2,MAPK8IP3,TMEM259,TAF1C,SPPL2B,DUS1L,TYK2,TNK2,IDUA,WDR90,NPEPL1,CXXC1,INPP5E,POFUT2,POMT1,LENG8,BRAT1,SPSB3,FBXL6,CHTF18,NAT9,GLI4,QTRT1,PPIL2,LMBR1L,MAN1B1,WDR91,RAD9A,TRMT2A,STX4,ATAD3B,MRPL55,ABHD17A,TMEM86B,GTPBP3,SMG5,ATG4B,MTA1,TSC2,USP20,LCAT,SLC8B1,MEF2B,LEMD2,ANKRD13D,P4HTM,EVA1B,NOXA1,PRKRIP1,RABL6,MYL5,FAM229A,VPS9D1,BRD9,ZNF276,ALS2CL,NSMF,SLC2A4RG,ARHGAP27,TSSK3,FHOD1,ELMO3,DVL…
TF	Factor: KLF15; motif: NCCMCGCCCMCN	TF:M12158	4.39332e-06	138	RHOT2,ARFGAP1,MAPK8IP3,SPPL2B,NEURL4,TYK2,CCDC130,TNK2,SIN3B,IDUA,WDR90,NPEPL1,ZMIZ2,CCNL2,SPG7,MAN2C1,INPP5E,AKAP17A,TRABD,INPPL1,TMEM175,POFUT2,POMT1,LENG8,BRAT1,SPSB3,FBXL6,MXD3,DDX39B,CHTF18,DCAF15,ULK3,CLASRP,LMF2,CSNK1G2,NAT9,GLI4,MICALL2,PLEKHG5,PPIL2,MAN1B1,LRCH4,UCKL1,RAD9A,TRMT2A,STX4,C1ORF35,RHBDF1,ATAD3B,MRPL55,ABHD17A,TELO2,TMEM86B,GTPBP3,SMG5,CDC37,ATG4B,TJAP1,MTA1,CC2D1A,TSC2,USP20…
TF	Factor: AP-2alpha; motif: NTNSCCTGRGGSNAN	TF:M09590	4.44618e-06	84	ARFGAP1,ANAPC2,MAPK8IP3,TMEM259,FAM193B,CCDC130,TNK2,SIN3B,IDUA,WDR90,NPEPL1,MOGS,CCNL2,SPG7,INPP5E,AKAP17A,TMEM175,LENG8,BRAT1,SPSB3,FBXL6,MXD3,CHTF18,DCAF15,CLASRP,LMF2,VPS28,CSNK1G2,NDOR1,PLEKHG5,ANKZF1,PPIL2,MAN1B1,WDR91,UCKL1,PPP1R12C,STX4,C1ORF35,EXOC3,ABHD17A,TELO2,TMEM86B,CDC37,TJAP1,MTA1,CC2D1A,OGFR,LCAT,CACNB1,LEMD2,ANKRD13D,P4HTM,U2AF1L4,EVA1B,ZFYVE27,LDB1,PRKRIP1,RABL6,MYL5,VPS9D1,ZNF…
TF	Factor: Sp1; motif: NGGGGGCGGGGCCNGGGGGGGG	TF:M10071	4.49033e-06	116	RHOT2,ARFGAP1,MAPK8IP3,FAM193B,TYK2,TNK2,SIN3B,IDUA,WDR90,NPEPL1,ZMIZ2,CCNL2,MAN2C1,INPP5E,AKAP17A,INPPL1,POFUT2,POMT1,BRAT1,FBXL6,MXD3,CHTF18,DCAF15,ULK3,CLASRP,LMF2,VPS28,CSNK1G2,NAT9,METTL17,STARD3,GLI4,MICALL2,ARHGEF1,ANKZF1,MAN1B1,WDR91,LRCH4,RAD9A,TRMT2A,STX4,C1ORF35,RHBDF1,ATAD3B,MRPL55,ABHD17A,TELO2,SMG5,CDC37,ATG4B,TJAP1,MTA1,CC2D1A,TSC2,USP20,OGFR,ATP13A1,SLC8B1,CACNB1,LEMD2,ANKRD13D,SD…
TF	Factor: VDR:RXR-ALPHA; motif: NRGGTCANNNGGTTCNN	TF:M08980	4.49148e-06	133	RHOT2,ARFGAP1,MAPK8IP3,TMEM259,TAF1C,FAM193B,SPPL2B,C1ORF159,NEURL4,DUS1L,CCDC130,TNK2,SIN3B,IDUA,WDR90,NPEPL1,ZMIZ2,MOGS,CCNL2,SPG7,CXXC1,MAN2C1,AKAP17A,TMEM175,POFUT2,POMT1,LENG8,FBXL6,DDX39B,CHTF18,ULK3,LMF2,CSNK1G2,METTL17,NDOR1,STARD3,GLI4,MICALL2,PLEKHG5,ARHGEF1,QTRT1,PPIL2,LMBR1L,MAN1B1,WDR91,UCKL1,PPP1R12C,STX4,EXOC3,RHBDF1,ATAD3B,MRPL55,TMEM86B,GTPBP3,SMG5,CDC37,ATG4B,TJAP1,USF1,CC2D1A,D…
TF	Factor: BTEB3; motif: CCNNSCCNSCCCCKCCCCC	TF:M09826	4.76405e-06	141	RHOT2,ARFGAP1,MAPK8IP3,FAM193B,C1ORF159,NEURL4,TYK2,TNK2,SIN3B,IDUA,WDR90,NPEPL1,ZMIZ2,CCNL2,SPG7,INPP5E,AKAP17A,INPPL1,POFUT2,POMT1,LENG8,BRAT1,SPSB3,FBXL6,MXD3,DDX39B,CHTF18,DCAF15,ULK3,CLASRP,LMF2,VPS28,CSNK1G2,NAT9,METTL17,STARD3,GLI4,MICALL2,PLEKHG5,ARHGEF1,ANKZF1,QTRT1,LMBR1L,MAN1B1,WDR91,LRCH4,UCKL1,PPP1R12C,RAD9A,TRMT2A,STX4,RHBDF1,ATAD3B,MRPL55,ABHD17A,TELO2,SMG5,CDC37,ATG4B,TJAP1,MTA1,U…
TF	Factor: BEN; motif: CAGCGRNV; match class: 1	TF:M01240_1	4.77638e-06	154	RHOT2,ARFGAP1,ANAPC2,MAPK8IP3,TMEM259,TAF1C,FAM193B,SPPL2B,C1ORF159,NEURL4,DUS1L,CCDC130,TNK2,SIN3B,IDUA,WDR90,NPEPL1,ZMIZ2,MOGS,CCNL2,SPG7,CXXC1,MAN2C1,INPP5E,AKAP17A,TRABD,INPPL1,TMEM175,POFUT2,POMT1,LENG8,BRAT1,SPSB3,FBXL6,MXD3,DDX39B,CHTF18,DCAF15,ULK3,CLASRP,SNAPC4,LMF2,CSNK1G2,NAT9,NDOR1,STARD3,GLI4,MICALL2,PLEKHG5,ARHGEF1,ANKZF1,QTRT1,PPIL2,LMBR1L,MAN1B1,LRCH4,PPP1R12C,RAD9A,TRMT2A,STX4,C1…
TF	Factor: Sp1; motif: GGGGCGGGGC; match class: 1	TF:M00931_1	5.09025e-06	91	ARFGAP1,MAPK8IP3,NEURL4,TNK2,SIN3B,ZMIZ2,CCNL2,INPP5E,INPPL1,POFUT2,BRAT1,SPSB3,FBXL6,MXD3,DDX39B,CHTF18,DCAF15,ULK3,LMF2,CSNK1G2,NAT9,METTL17,GLI4,MICALL2,ANKZF1,MAN1B1,WDR91,LRCH4,UCKL1,PPP1R12C,RHBDF1,ATAD3B,MRPL55,ABHD17A,TELO2,GTPBP3,SMG5,CDC37,ATG4B,TJAP1,MTA1,DXO,TSC2,USP20,OGFR,ATP13A1,SLC8B1,CACNB1,LEMD2,ANKRD13D,EVA1B,NOXA1,VPS9D1,BRD9,ZNF276,ALS2CL,PICK1,NSMF,SLC2A4RG,SRRT,FHOD1,EME2,E…
TF	Factor: E2F-1:Elk-1; motif: SGCGCSNNAMCGGAAGT	TF:M08205	5.43721e-06	162	RHOT2,ARFGAP1,ANAPC2,MAPK8IP3,TMEM259,TAF1C,FAM193B,SPPL2B,NEURL4,DUS1L,TYK2,CCDC130,TNK2,SIN3B,IDUA,WDR90,NPEPL1,ZMIZ2,MOGS,CCNL2,SPG7,CXXC1,MAN2C1,INPP5E,AKAP17A,TRABD,INPPL1,TMEM175,POFUT2,POMT1,LENG8,BRAT1,SPSB3,FBXL6,MXD3,DDX39B,CHTF18,DCAF15,ULK3,CLASRP,SNAPC4,LMF2,CSNK1G2,NAT9,METTL17,NDOR1,STARD3,GLI4,MICALL2,PLEKHG5,ARHGEF1,ANKZF1,QTRT1,PPIL2,LMBR1L,MAN1B1,WDR91,LRCH4,PPP1R12C,RAD9A,TRMT…
TF	Factor: E2F-4; motif: NNTTCCCGCCNN; match class: 1	TF:M04823_1	5.66601e-06	110	RHOT2,ARFGAP1,ANAPC2,MAPK8IP3,TMEM259,TAF1C,FAM193B,NEURL4,DUS1L,TYK2,TNK2,WDR90,NPEPL1,MOGS,CCNL2,SPG7,MAN2C1,INPP5E,AKAP17A,TRABD,TMEM175,POFUT2,BRAT1,SPSB3,FBXL6,MXD3,DDX39B,CHTF18,DCAF15,CLASRP,SNAPC4,LMF2,CSNK1G2,NAT9,METTL17,GLI4,MICALL2,PPIL2,LMBR1L,LRCH4,RAD9A,TRMT2A,C1ORF35,RHBDF1,ATAD3B,MRPL55,TELO2,GTPBP3,CDC37,ATG4B,TJAP1,TOP3B,CC2D1A,OGFR,SLC8B1,CACNB1,LEMD2,ANKRD13D,P4HTM,ZBTB17,EVA…
TF	Factor: FLI1; motif: ACCGGAARTN; match class: 1	TF:M03988_1	6.14803e-06	58	RHOT2,ANAPC2,MAPK8IP3,TAF1C,DUS1L,CCDC130,CCNL2,MAN2C1,INPP5E,AKAP17A,TRABD,TMEM175,LENG8,BRAT1,FBXL6,DDX39B,CLASRP,CSNK1G2,METTL17,STARD3,ARHGEF1,PPIL2,STX4,GTPBP3,SMG5,ATG4B,USF1,DXO,TSC2,USP20,ATP13A1,LEMD2,ANKRD13D,SDR39U1,U2AF1L4,ZBTB17,SFSWAP,ZFYVE27,BRD9,ZNF276,PICK1,SRRT,EME2,ELMO3,OXLD1,FBXL8,SLC25A42,UVSSA,B3GAT3,C16ORF58,DOCK6,ZNF335,TRIM41,INO80B,PPP1R35,TSEN54,ERCC3,LMBRD1
TF	Factor: AP2; motif: GCCYGSGGSN	TF:M08867	7.44187e-06	129	RHOT2,ARFGAP1,ANAPC2,MAPK8IP3,TMEM259,FAM193B,NEURL4,DUS1L,TNK2,SIN3B,WDR90,NPEPL1,ZMIZ2,MOGS,MAN2C1,INPP5E,AKAP17A,INPPL1,TMEM175,POFUT2,POMT1,LENG8,BRAT1,SPSB3,FBXL6,CHTF18,DCAF15,ULK3,CLASRP,LMF2,VPS28,CSNK1G2,METTL17,NDOR1,STARD3,GLI4,ARHGEF1,ANKZF1,LMBR1L,MAN1B1,WDR91,LRCH4,UCKL1,PPP1R12C,RAD9A,TRMT2A,C1ORF35,RHBDF1,ATAD3B,MRPL55,ABHD17A,TMEM86B,GTPBP3,ATG4B,MTA1,USF1,CC2D1A,USP20,OGFR,ATP13…
TF	Factor: PEA3; motif: NACCGGAAGTN; match class: 1	TF:M11427_1	8.09341e-06	77	RHOT2,ARFGAP1,ANAPC2,MAPK8IP3,TAF1C,DUS1L,TYK2,TNK2,WDR90,CCNL2,MAN2C1,INPP5E,AKAP17A,TRABD,TMEM175,LENG8,BRAT1,FBXL6,DDX39B,CLASRP,CSNK1G2,NAT9,NDOR1,STARD3,GLI4,PLEKHG5,ARHGEF1,PPIL2,PPP1R12C,RAD9A,TRMT2A,STX4,ABHD17A,GTPBP3,SMG5,CDC37,ATG4B,USF1,TOP3B,CC2D1A,DXO,TSC2,ITIH4,USP20,ATP13A1,LEMD2,ANKRD13D,GTF3C5,SDR39U1,U2AF1L4,SFSWAP,ZFYVE27,VPS9D1,BRD9,ZNF276,PICK1,SLC2A4RG,SRRT,EME2,DVL3,ABCA2,…
TF	Factor: GABP; motif: VCCGGAAGNGCR	TF:M00341	8.68416e-06	113	RHOT2,ANAPC2,MAPK8IP3,TMEM259,TAF1C,DUS1L,TYK2,CCDC130,WDR90,NPEPL1,ZMIZ2,SPG7,INPP5E,AKAP17A,TRABD,INPPL1,TMEM175,POFUT2,POMT1,LENG8,BRAT1,FBXL6,DDX39B,CHTF18,DCAF15,ULK3,CLASRP,LMF2,VPS28,CSNK1G2,NAT9,NDOR1,STARD3,GLI4,MICALL2,PLEKHG5,QTRT1,PPIL2,MAN1B1,WDR91,LRCH4,UCKL1,PPP1R12C,TRMT2A,STX4,ATAD3B,MRPL55,ABHD17A,SMG5,TJAP1,MTA1,USF1,TOP3B,CC2D1A,DXO,TSC2,OGFR,ATP13A1,SLC8B1,LEMD2,ANKRD13D,SDR3…
TF	Factor: AP-2gamma:Elk-1; motif: NGCCKNRGGSGRCGGAAGTG; match class: 1	TF:M08441_1	9.06773e-06	150	RHOT2,ARFGAP1,ANAPC2,MAPK8IP3,TMEM259,TAF1C,FAM193B,SPPL2B,NEURL4,DUS1L,CCDC130,TNK2,SIN3B,IDUA,WDR90,NPEPL1,ZMIZ2,MOGS,CCNL2,SPG7,MAN2C1,INPP5E,AKAP17A,TRABD,INPPL1,POFUT2,POMT1,LENG8,BRAT1,SPSB3,FBXL6,MXD3,DDX39B,DCAF15,ULK3,CLASRP,SNAPC4,LMF2,VPS28,CSNK1G2,NDOR1,STARD3,GLI4,MICALL2,QTRT1,PPIL2,LMBR1L,MAN1B1,WDR91,LRCH4,RAD9A,TRMT2A,STX4,C1ORF35,RHBDF1,ATAD3B,MRPL55,ABHD17A,TELO2,TMEM86B,GTPBP3…
TF	Factor: FLI-1; motif: NAYTTCCGGT; match class: 1	TF:M08913_1	9.21246e-06	59	RHOT2,ARFGAP1,ANAPC2,MAPK8IP3,TAF1C,DUS1L,WDR90,CXXC1,MAN2C1,INPP5E,AKAP17A,TMEM175,LENG8,BRAT1,FBXL6,DDX39B,CLASRP,CSNK1G2,NAT9,METTL17,STARD3,GLI4,PLEKHG5,PPIL2,STX4,ABHD17A,GTPBP3,SMG5,ATG4B,USF1,DXO,TSC2,ITIH4,USP20,ATP13A1,LEMD2,ANKRD13D,SDR39U1,U2AF1L4,SFSWAP,ZFYVE27,BRD9,ZNF276,PICK1,SRRT,EME2,OXLD1,FBXL8,UVSSA,B3GAT3,C16ORF58,DOCK6,WRAP73,ZNF335,TRIM41,PPP1R35,TSEN54,ERCC3,LMBRD1
TF	Factor: MAZ; motif: GGGMGGGGSSGGGGGGGGGGGG	TF:M09636	9.29081e-06	172	RHOT2,ARFGAP1,ANAPC2,MAPK8IP3,TMEM259,TAF1C,FAM193B,SPPL2B,C1ORF159,NEURL4,DUS1L,TYK2,CCDC130,TNK2,SIN3B,IDUA,WDR90,NPEPL1,ZMIZ2,MOGS,CCNL2,SPG7,CXXC1,MAN2C1,INPP5E,AKAP17A,TRABD,INPPL1,TMEM175,POFUT2,POMT1,LENG8,BRAT1,SPSB3,FBXL6,MXD3,DDX39B,CHTF18,DCAF15,ULK3,CLASRP,SNAPC4,LMF2,VPS28,CSNK1G2,NAT9,METTL17,NDOR1,STARD3,GLI4,MICALL2,PLEKHG5,ARHGEF1,ANKZF1,QTRT1,PPIL2,LMBR1L,MAN1B1,WDR91,LRCH4,UCKL…
TF	Factor: E2F-3:HES-7; motif: NNNSGCGCSNNNNNCRCGYGNN	TF:M08526	9.32408e-06	175	RHOT2,ARFGAP1,ANAPC2,MAPK8IP3,TMEM259,TAF1C,FAM193B,SPPL2B,C1ORF159,NEURL4,DUS1L,TYK2,CCDC130,TNK2,SIN3B,IDUA,WDR90,NPEPL1,ZMIZ2,MOGS,CCNL2,SPG7,CXXC1,MAN2C1,INPP5E,AKAP17A,TRABD,INPPL1,TMEM175,POFUT2,POMT1,LENG8,BRAT1,SPSB3,FBXL6,MXD3,DDX39B,CHTF18,DCAF15,ULK3,CLASRP,SNAPC4,LMF2,VPS28,CSNK1G2,NAT9,METTL17,NDOR1,STARD3,GLI4,MICALL2,PLEKHG5,ARHGEF1,ANKZF1,QTRT1,PPIL2,LMBR1L,MAN1B1,WDR91,LRCH4,UCKL…
TF	Factor: pax-6; motif: NYACGCNYSANYGMNCN; match class: 1	TF:M11882_1	9.53877e-06	140	RHOT2,ARFGAP1,ANAPC2,MAPK8IP3,TMEM259,FAM193B,SPPL2B,C1ORF159,NEURL4,DUS1L,TYK2,CCDC130,IDUA,WDR90,ZMIZ2,MOGS,CCNL2,SPG7,CXXC1,MAN2C1,INPP5E,TRABD,INPPL1,POFUT2,POMT1,LENG8,BRAT1,SPSB3,FBXL6,MXD3,DDX39B,CHTF18,ULK3,CLASRP,SNAPC4,LMF2,VPS28,CSNK1G2,METTL17,NDOR1,STARD3,GLI4,MICALL2,ARHGEF1,ANKZF1,QTRT1,PPIL2,LMBR1L,MAN1B1,WDR91,UCKL1,PPP1R12C,RAD9A,TRMT2A,C1ORF35,EXOC3,ATAD3B,MRPL55,ABHD17A,TELO2,…
TF	Factor: AP-2beta; motif: GCNNNGGSCNGVGGGN	TF:M01858	1.12825e-05	105	RHOT2,ARFGAP1,FAM193B,C1ORF159,NEURL4,DUS1L,CCDC130,TNK2,SIN3B,IDUA,WDR90,NPEPL1,ZMIZ2,MOGS,CXXC1,MAN2C1,INPP5E,AKAP17A,TRABD,INPPL1,POFUT2,POMT1,LENG8,SPSB3,MXD3,CHTF18,DCAF15,LMF2,CSNK1G2,NDOR1,GLI4,MICALL2,PLEKHG5,ARHGEF1,QTRT1,PPIL2,LRCH4,TRMT2A,STX4,C1ORF35,RHBDF1,ATAD3B,MRPL55,TELO2,TMEM86B,SMG5,MTA1,TOP3B,CC2D1A,TSC2,USP20,OGFR,LEMD2,ANKRD13D,P4HTM,U2AF1L4,NOXA1,ZFYVE27,RABL6,MYL5,FAM229A,…
TF	Factor: TF3C-beta; motif: CCNGGAGGGCTTCCTGGAGGAG	TF:M04863	1.12856e-05	156	RHOT2,ARFGAP1,ANAPC2,MAPK8IP3,TMEM259,TAF1C,FAM193B,DUS1L,TYK2,CCDC130,TNK2,SIN3B,IDUA,WDR90,NPEPL1,ZMIZ2,MOGS,CCNL2,SPG7,MAN2C1,INPP5E,AKAP17A,TRABD,INPPL1,TMEM175,POFUT2,POMT1,LENG8,BRAT1,SPSB3,FBXL6,MXD3,CHTF18,DCAF15,ULK3,SNAPC4,LMF2,VPS28,CSNK1G2,NAT9,METTL17,NDOR1,STARD3,GLI4,MICALL2,PLEKHG5,ARHGEF1,ANKZF1,QTRT1,PPIL2,LMBR1L,MAN1B1,LRCH4,UCKL1,PPP1R12C,RAD9A,TRMT2A,STX4,C1ORF35,EXOC3,RHBDF1…
TF	Factor: pax-2; motif: NCGTCACGCNYSRNYGCNYN; match class: 1	TF:M11877_1	1.14186e-05	84	RHOT2,ANAPC2,TMEM259,FAM193B,SPPL2B,C1ORF159,DUS1L,IDUA,WDR90,CCNL2,CXXC1,INPP5E,POFUT2,POMT1,LENG8,BRAT1,FBXL6,MXD3,DDX39B,CHTF18,CLASRP,LMF2,CSNK1G2,NDOR1,GLI4,MICALL2,QTRT1,PPIL2,LMBR1L,RAD9A,TRMT2A,STX4,ATAD3B,MRPL55,ABHD17A,TELO2,GTPBP3,SMG5,CDC37,ATG4B,MTA1,USP20,ATP13A1,LCAT,SLC8B1,LEMD2,SDR39U1,U2AF1L4,EVA1B,SFSWAP,RABL6,VPS9D1,BRD9,ZNF276,ALS2CL,NSMF,SLC2A4RG,EME2,ELMO3,LAMA5,ABCA2,FBXL8…
TF	Factor: ERG; motif: ACCGGAARTN; match class: 1	TF:M03975_1	1.18705e-05	70	RHOT2,ANAPC2,MAPK8IP3,TAF1C,DUS1L,CCDC130,TNK2,CCNL2,CXXC1,MAN2C1,INPP5E,AKAP17A,TRABD,TMEM175,LENG8,BRAT1,FBXL6,DDX39B,CLASRP,CSNK1G2,METTL17,STARD3,PLEKHG5,ARHGEF1,PPIL2,STX4,GTPBP3,SMG5,ATG4B,USF1,DXO,TSC2,USP20,ATP13A1,LEMD2,ANKRD13D,SDR39U1,U2AF1L4,ZBTB17,SFSWAP,ZFYVE27,PRKRIP1,BRD9,ZNF276,PICK1,SRRT,FHOD1,EME2,ELMO3,DVL3,OXLD1,FBXL8,SLC25A42,UVSSA,B3GAT3,C16ORF58,DOCK6,ZNF335,TRIM41,DENND4B…
TF	Factor: VDR:RXR-ALPHA; motif: NRGGTCANNNGGTTCNN; match class: 1	TF:M08980_1	1.22098e-05	69	RHOT2,ARFGAP1,MAPK8IP3,TMEM259,TAF1C,SPPL2B,DUS1L,CCDC130,TNK2,IDUA,WDR90,ZMIZ2,CCNL2,SPG7,CXXC1,TMEM175,POFUT2,FBXL6,ULK3,LMF2,CSNK1G2,NDOR1,GLI4,MICALL2,QTRT1,MAN1B1,UCKL1,EXOC3,RHBDF1,ATAD3B,GTPBP3,TJAP1,CC2D1A,TSC2,USP20,LCAT,ANKRD13D,NOXA1,ZFYVE27,FAM229A,VPS9D1,POU6F1,BRD9,ALS2CL,NSMF,SLC2A4RG,ARHGAP27,SRRT,TSSK3,FHOD1,EME2,ELMO3,DIP2A,RASSF7,LAMA5,DEF6,ABCA2,HDAC7,NCAPH2,C16ORF58,ZNF335,TR…
TF	Factor: ELK-1; motif: ACCGGAAGTN; match class: 1	TF:M02059_1	1.29989e-05	67	RHOT2,ARFGAP1,MAPK8IP3,TAF1C,DUS1L,TNK2,WDR90,CCNL2,MAN2C1,INPP5E,AKAP17A,TRABD,TMEM175,LENG8,BRAT1,FBXL6,DDX39B,CLASRP,CSNK1G2,NAT9,METTL17,STARD3,GLI4,PLEKHG5,ARHGEF1,PPIL2,PPP1R12C,RAD9A,STX4,ABHD17A,GTPBP3,SMG5,CDC37,ATG4B,USF1,DXO,TSC2,ITIH4,USP20,ATP13A1,LEMD2,ANKRD13D,SDR39U1,U2AF1L4,SFSWAP,ZFYVE27,BRD9,ZNF276,PICK1,SRRT,EME2,DVL3,OXLD1,FBXL8,SLC25A42,UVSSA,B3GAT3,C16ORF58,DOCK6,WRAP73,ZNF…
TF	Factor: BTEB4; motif: NCCACGCCCM; match class: 1	TF:M12186_1	1.42163e-05	69	SPPL2B,TNK2,SIN3B,WDR90,NPEPL1,ZMIZ2,INPP5E,AKAP17A,INPPL1,TMEM175,POFUT2,POMT1,FBXL6,MXD3,CHTF18,DCAF15,ULK3,CLASRP,LMF2,NAT9,GLI4,MICALL2,ANKZF1,PPIL2,MAN1B1,WDR91,RAD9A,STX4,ATAD3B,ABHD17A,TELO2,GTPBP3,SMG5,ATG4B,TJAP1,USP20,ATP13A1,SLC8B1,CACNB1,U2AF1L4,EVA1B,NOXA1,MYL5,VPS9D1,ZNF276,ALS2CL,SLC2A4RG,ELMO3,DVL3,DIP2A,RASSF7,FBXL8,SLC25A42,UVSSA,NCAPH2,B3GAT3,TMEM184A,DOCK6,ZNF335,SLC25A28,TRIM…
TF	Factor: LRF; motif: NGKGGGTSNCN	TF:M07387	1.43278e-05	83	RHOT2,ARFGAP1,MAPK8IP3,DUS1L,SIN3B,IDUA,WDR90,MOGS,AKAP17A,TRABD,TMEM175,FBXL6,MXD3,CHTF18,ULK3,SNAPC4,LMF2,VPS28,CSNK1G2,NDOR1,STARD3,GLI4,MICALL2,ARHGEF1,ANKZF1,WDR91,LRCH4,UCKL1,STX4,C1ORF35,EXOC3,ATAD3B,MRPL55,GTPBP3,SMG5,CC2D1A,TSC2,ITIH4,USP20,OGFR,ATP13A1,CACNB1,EVA1B,SFSWAP,ZFYVE27,RABL6,MYL5,VPS9D1,POU6F1,BRD9,ZNF276,SLC22A17,PICK1,NSMF,SLC2A4RG,FHOD1,EME2,DPP7,DIP2A,RASSF7,LAMA5,OXLD1,F…
TF	Factor: EKLF; motif: NGGGYGKGGCNNGG	TF:M09969	1.44796e-05	76	NEURL4,SIN3B,IDUA,ZMIZ2,CCNL2,INPP5E,POFUT2,BRAT1,FBXL6,MXD3,CHTF18,DCAF15,LMF2,NAT9,METTL17,GLI4,MICALL2,ARHGEF1,ANKZF1,WDR91,LRCH4,RAD9A,TRMT2A,STX4,C1ORF35,ATAD3B,MRPL55,SMG5,CDC37,TJAP1,MTA1,DXO,USP20,OGFR,SLC8B1,CACNB1,LEMD2,ANKRD13D,SDR39U1,EVA1B,NOXA1,MYL5,FAM229A,VPS9D1,ZNF276,ALS2CL,NSMF,SLC2A4RG,TSSK3,DVL3,DPP7,DIP2A,RASSF7,ABCA2,FBXL8,HDAC7,SLC25A42,UVSSA,NCAPH2,B3GAT3,C16ORF58,SS18L1,…
TF	Factor: Egr-1; motif: GCGCATGCG	TF:M04869	1.47031e-05	138	ARFGAP1,ANAPC2,MAPK8IP3,TMEM259,TAF1C,FAM193B,SPPL2B,DUS1L,TYK2,CCDC130,TNK2,SIN3B,IDUA,WDR90,NPEPL1,ZMIZ2,MOGS,CCNL2,SPG7,CXXC1,INPP5E,AKAP17A,INPPL1,TMEM175,POFUT2,POMT1,LENG8,BRAT1,SPSB3,MXD3,DDX39B,CHTF18,ULK3,CLASRP,SNAPC4,LMF2,VPS28,CSNK1G2,NAT9,NDOR1,STARD3,GLI4,ANKZF1,QTRT1,PPIL2,LMBR1L,MAN1B1,WDR91,PPP1R12C,RAD9A,TRMT2A,STX4,C1ORF35,RHBDF1,ATAD3B,ABHD17A,TELO2,TMEM86B,GTPBP3,CDC37,ATG4B,…
TF	Factor: sp4; motif: NNGNARGRGGCGGRGCNNRR	TF:M10072	1.47215e-05	132	RHOT2,ARFGAP1,ANAPC2,MAPK8IP3,FAM193B,SPPL2B,NEURL4,CCDC130,TNK2,SIN3B,IDUA,WDR90,NPEPL1,ZMIZ2,MOGS,CCNL2,SPG7,MAN2C1,INPP5E,AKAP17A,INPPL1,POFUT2,POMT1,LENG8,BRAT1,SPSB3,FBXL6,MXD3,DDX39B,CHTF18,DCAF15,ULK3,CLASRP,LMF2,VPS28,CSNK1G2,NAT9,METTL17,STARD3,GLI4,MICALL2,ARHGEF1,ANKZF1,MAN1B1,WDR91,LRCH4,RAD9A,TRMT2A,STX4,C1ORF35,RHBDF1,ATAD3B,MRPL55,ABHD17A,TELO2,GTPBP3,SMG5,CDC37,ATG4B,TJAP1,MTA1,TO…
TF	Factor: AP-2alpha; motif: NSCCNCRGGSN; match class: 1	TF:M07348_1	1.48638e-05	57	ARFGAP1,ANAPC2,FAM193B,TNK2,NPEPL1,MOGS,MAN2C1,AKAP17A,TMEM175,POFUT2,LENG8,ULK3,CLASRP,LMF2,MAN1B1,WDR91,LRCH4,UCKL1,TRMT2A,C1ORF35,ATAD3B,MRPL55,TMEM86B,ATG4B,MTA1,CC2D1A,OGFR,ANKRD13D,P4HTM,EVA1B,LDB1,RABL6,MYL5,VPS9D1,ZNF276,ALS2CL,SLC2A4RG,EME2,ELMO3,LAMA5,NCAPH2,SS18L1,TMEM184A,DOCK6,WRAP73,PIGQ,SLC25A28,TRIM7,NARF,SHANK3,PPP1R35,ILKAP,PRR22,PLCG1,LIN7B,CNOT6L,PARVA
TF	Factor: Pax-4; motif: NNNNNYCACCCB; match class: 1	TF:M00378_1	1.58206e-05	163	RHOT2,ARFGAP1,ANAPC2,MAPK8IP3,TMEM259,TAF1C,FAM193B,SPPL2B,C1ORF159,NEURL4,TYK2,CCDC130,TNK2,SIN3B,IDUA,WDR90,NPEPL1,ZMIZ2,MOGS,CCNL2,SPG7,MAN2C1,INPP5E,AKAP17A,TRABD,INPPL1,TMEM175,POFUT2,POMT1,LENG8,BRAT1,SPSB3,FBXL6,MXD3,CHTF18,DCAF15,ULK3,CLASRP,LMF2,VPS28,CSNK1G2,NAT9,METTL17,NDOR1,STARD3,GLI4,MICALL2,PLEKHG5,ARHGEF1,ANKZF1,QTRT1,PPIL2,LMBR1L,MAN1B1,WDR91,LRCH4,UCKL1,PPP1R12C,RAD9A,TRMT2A,ST…
TF	Factor: Kaiso; motif: GCMGGGRGCRGS; match class: 1	TF:M03876_1	1.59957e-05	120	RHOT2,ARFGAP1,ANAPC2,MAPK8IP3,FAM193B,DUS1L,TNK2,SIN3B,IDUA,WDR90,NPEPL1,ZMIZ2,MOGS,CCNL2,SPG7,MAN2C1,INPP5E,AKAP17A,INPPL1,TMEM175,POFUT2,POMT1,MXD3,CHTF18,DCAF15,ULK3,SNAPC4,LMF2,CSNK1G2,NAT9,METTL17,STARD3,GLI4,MICALL2,QTRT1,MAN1B1,WDR91,LRCH4,PPP1R12C,RAD9A,TRMT2A,C1ORF35,RHBDF1,ATAD3B,MRPL55,ABHD17A,GTPBP3,ATG4B,TJAP1,MTA1,USF1,TOP3B,CC2D1A,TSC2,USP20,OGFR,ATP13A1,LCAT,CACNB1,LEMD2,ANKRD13D,…
TF	Factor: Sp1; motif: NWRGCCMCGCCCMCN; match class: 1	TF:M12151_1	1.62465e-05	52	NEURL4,SIN3B,IDUA,WDR90,INPP5E,AKAP17A,POFUT2,BRAT1,SPSB3,MXD3,CHTF18,DCAF15,CLASRP,LMF2,NAT9,GLI4,MICALL2,MAN1B1,WDR91,STX4,MRPL55,ABHD17A,TELO2,GTPBP3,SMG5,TJAP1,USP20,SLC8B1,ANKRD13D,NOXA1,VPS9D1,ZNF276,ALS2CL,NSMF,SLC2A4RG,DPP7,DIP2A,RASSF7,LAMA5,FBXL8,SLC25A42,UVSSA,NCAPH2,DOCK6,ZNF335,PIGQ,TRIM41,SHANK3,TSEN54,UNC119,PLCG1,LIN7B
TF	Factor: SP1; motif: RCCMCRCCCMC; match class: 1	TF:M03920_1	1.63747e-05	58	NEURL4,TNK2,SIN3B,ZMIZ2,INPPL1,POFUT2,BRAT1,MXD3,CHTF18,DCAF15,ULK3,LMF2,NAT9,GLI4,MICALL2,PPIL2,MAN1B1,WDR91,STX4,ATAD3B,ABHD17A,TELO2,GTPBP3,SMG5,TJAP1,USP20,ATP13A1,SLC8B1,CACNB1,ANKRD13D,U2AF1L4,EVA1B,FAM229A,VPS9D1,ZNF276,ALS2CL,NSMF,SLC2A4RG,TSSK3,ELMO3,DVL3,DPP7,DIP2A,RASSF7,SLC25A42,UVSSA,NCAPH2,B3GAT3,DOCK6,ZNF335,SLC25A28,TRIM41,TSEN54,UNC119,ZNF513,PLCG1,LIN7B,LMBRD1
TF	Factor: ELF4; motif: NCCGGAARTN	TF:M02056	1.68486e-05	84	RHOT2,ARFGAP1,ANAPC2,MAPK8IP3,TAF1C,DUS1L,CCDC130,TNK2,SIN3B,WDR90,MOGS,SPG7,CXXC1,MAN2C1,AKAP17A,TMEM175,POFUT2,LENG8,BRAT1,FBXL6,DDX39B,DCAF15,ULK3,CLASRP,CSNK1G2,NAT9,METTL17,NDOR1,STARD3,GLI4,PPIL2,PPP1R12C,ABHD17A,TELO2,GTPBP3,SMG5,ATG4B,USF1,TOP3B,CC2D1A,TSC2,ITIH4,USP20,ATP13A1,CACNB1,LEMD2,ANKRD13D,GTF3C5,U2AF1L4,ZBTB17,NOXA1,SFSWAP,ZFYVE27,RABL6,VPS9D1,POU6F1,BRD9,ZNF276,PICK1,ARHGAP27,S…
TF	Factor: sp4; motif: NNGNARGRGGCGGRGCNNRR; match class: 1	TF:M10072_1	1.79593e-05	93	ARFGAP1,ANAPC2,FAM193B,TNK2,SIN3B,ZMIZ2,CCNL2,INPP5E,AKAP17A,INPPL1,POFUT2,POMT1,BRAT1,SPSB3,FBXL6,MXD3,DDX39B,CHTF18,DCAF15,ULK3,CLASRP,LMF2,CSNK1G2,NAT9,STARD3,GLI4,MICALL2,ANKZF1,MAN1B1,WDR91,RAD9A,TRMT2A,C1ORF35,RHBDF1,ATAD3B,ABHD17A,TELO2,SMG5,ATG4B,TJAP1,MTA1,CC2D1A,USP20,OGFR,ATP13A1,SLC8B1,CACNB1,LEMD2,ANKRD13D,SDR39U1,EVA1B,NOXA1,LDB1,FAM229A,VPS9D1,POU6F1,BRD9,ZNF276,ALS2CL,SLC2A4RG,SRR…
TF	Factor: ER81; motif: RCCGGAARYN; match class: 1	TF:M02065_1	2.06995e-05	98	RHOT2,ARFGAP1,ANAPC2,MAPK8IP3,TAF1C,DUS1L,TNK2,SIN3B,WDR90,NPEPL1,ZMIZ2,MOGS,CCNL2,SPG7,CXXC1,MAN2C1,INPP5E,AKAP17A,TRABD,TMEM175,POFUT2,LENG8,BRAT1,SPSB3,FBXL6,DDX39B,DCAF15,ULK3,CLASRP,CSNK1G2,NAT9,METTL17,STARD3,GLI4,PLEKHG5,ARHGEF1,PPIL2,MAN1B1,PPP1R12C,RAD9A,STX4,RHBDF1,ABHD17A,GTPBP3,SMG5,CDC37,ATG4B,USF1,TOP3B,DXO,TSC2,ITIH4,USP20,OGFR,ATP13A1,LCAT,LEMD2,ANKRD13D,GTF3C5,SDR39U1,U2AF1L4,SFS…
TF	Factor: E2F-6; motif: NGGGCGGGARRNN	TF:M09895	2.10298e-05	108	ARFGAP1,TMEM259,TAF1C,FAM193B,C1ORF159,NEURL4,DUS1L,TYK2,TNK2,WDR90,NPEPL1,MOGS,CCNL2,SPG7,MAN2C1,INPP5E,AKAP17A,TRABD,TMEM175,POFUT2,POMT1,BRAT1,SPSB3,FBXL6,MXD3,DDX39B,CHTF18,DCAF15,ULK3,SNAPC4,LMF2,CSNK1G2,NAT9,METTL17,NDOR1,STARD3,MICALL2,ARHGEF1,QTRT1,PPIL2,LRCH4,TRMT2A,C1ORF35,RHBDF1,ATAD3B,MRPL55,TELO2,SMG5,CDC37,MTA1,TOP3B,ITIH4,OGFR,SLC8B1,CACNB1,MEF2B,LEMD2,GTF3C5,P4HTM,ZBTB17,EVA1B,PRK…
TF	Factor: GABP-alpha; motif: NNNRCCGGAAGTGN	TF:M09935	2.18399e-05	74	RHOT2,ARFGAP1,MAPK8IP3,TAF1C,CCDC130,WDR90,MOGS,CXXC1,MAN2C1,INPP5E,AKAP17A,TRABD,TMEM175,POFUT2,LENG8,BRAT1,FBXL6,DDX39B,DCAF15,CLASRP,LMF2,NAT9,NDOR1,STARD3,GLI4,QTRT1,PPIL2,PPP1R12C,TRMT2A,STX4,ABHD17A,SMG5,USF1,CC2D1A,DXO,TSC2,ITIH4,USP20,OGFR,ATP13A1,LEMD2,ANKRD13D,GTF3C5,SDR39U1,U2AF1L4,ZBTB17,NOXA1,ZFYVE27,VPS9D1,BRD9,ZNF276,PICK1,ARHGAP27,SRRT,DGKD,EME2,DVL3,RASSF7,OXLD1,FBXL8,UVSSA,NCAPH…
TF	Factor: ZF5; motif: NRNGNGCGCGCWN	TF:M00333	2.19501e-05	165	RHOT2,ARFGAP1,ANAPC2,MAPK8IP3,TMEM259,TAF1C,FAM193B,SPPL2B,NEURL4,TYK2,CCDC130,TNK2,SIN3B,IDUA,WDR90,NPEPL1,ZMIZ2,MOGS,CCNL2,SPG7,CXXC1,MAN2C1,INPP5E,AKAP17A,TRABD,INPPL1,TMEM175,POFUT2,POMT1,LENG8,BRAT1,SPSB3,FBXL6,MXD3,DDX39B,CHTF18,DCAF15,ULK3,CLASRP,LMF2,VPS28,CSNK1G2,NAT9,METTL17,NDOR1,STARD3,GLI4,MICALL2,PLEKHG5,ARHGEF1,ANKZF1,QTRT1,PPIL2,LMBR1L,MAN1B1,WDR91,LRCH4,PPP1R12C,RAD9A,TRMT2A,STX4…
TF	Factor: AP-2beta; motif: NSCCNNNGGSN	TF:M11478	2.21473e-05	127	ARFGAP1,ANAPC2,TMEM259,FAM193B,SPPL2B,C1ORF159,DUS1L,TNK2,NPEPL1,ZMIZ2,MOGS,CCNL2,SPG7,MAN2C1,INPP5E,AKAP17A,INPPL1,TMEM175,POFUT2,POMT1,LENG8,BRAT1,SPSB3,FBXL6,MXD3,CHTF18,ULK3,SNAPC4,LMF2,CSNK1G2,NAT9,METTL17,STARD3,GLI4,MICALL2,ANKZF1,PPIL2,MAN1B1,WDR91,LRCH4,UCKL1,PPP1R12C,RAD9A,TRMT2A,STX4,C1ORF35,RHBDF1,ATAD3B,MRPL55,TMEM86B,GTPBP3,ATG4B,MTA1,USF1,CC2D1A,DXO,USP20,OGFR,LCAT,LEMD2,ANKRD13D,G…
TF	Factor: AP-2beta; motif: NSCCNNNGGSN; match class: 1	TF:M11478_1	2.6243e-05	110	ARFGAP1,ANAPC2,TMEM259,FAM193B,C1ORF159,DUS1L,TNK2,NPEPL1,ZMIZ2,MOGS,CCNL2,SPG7,MAN2C1,INPP5E,AKAP17A,INPPL1,TMEM175,POFUT2,POMT1,LENG8,BRAT1,SPSB3,FBXL6,MXD3,CHTF18,ULK3,LMF2,CSNK1G2,NAT9,METTL17,STARD3,MICALL2,ANKZF1,MAN1B1,WDR91,LRCH4,UCKL1,PPP1R12C,RAD9A,TRMT2A,STX4,C1ORF35,RHBDF1,MRPL55,TMEM86B,GTPBP3,ATG4B,MTA1,CC2D1A,USP20,OGFR,LEMD2,ANKRD13D,GTF3C5,P4HTM,ZBTB17,EVA1B,NOXA1,ZFYVE27,PRKRIP1…
TF	Factor: p300; motif: ACNTCCG; match class: 1	TF:M04826_1	2.77283e-05	166	RHOT2,ARFGAP1,ANAPC2,MAPK8IP3,TMEM259,TAF1C,FAM193B,SPPL2B,C1ORF159,NEURL4,DUS1L,TYK2,CCDC130,TNK2,IDUA,WDR90,NPEPL1,ZMIZ2,MOGS,CCNL2,SPG7,CXXC1,MAN2C1,AKAP17A,TRABD,INPPL1,TMEM175,POFUT2,POMT1,LENG8,BRAT1,SPSB3,FBXL6,MXD3,DDX39B,CHTF18,DCAF15,ULK3,CLASRP,SNAPC4,LMF2,VPS28,CSNK1G2,NAT9,METTL17,NDOR1,STARD3,GLI4,MICALL2,PLEKHG5,ARHGEF1,ANKZF1,QTRT1,PPIL2,LMBR1L,MAN1B1,WDR91,LRCH4,UCKL1,PPP1R12C,RA…
TF	Factor: Elf-1; motif: ACTTCCGGG; match class: 1	TF:M04714_1	2.84228e-05	53	RHOT2,ARFGAP1,ANAPC2,MAPK8IP3,TAF1C,DUS1L,WDR90,CCNL2,MAN2C1,INPP5E,AKAP17A,TRABD,TMEM175,LENG8,BRAT1,FBXL6,CLASRP,NAT9,STARD3,GLI4,PPIL2,STX4,ABHD17A,SMG5,USF1,DXO,TSC2,ITIH4,USP20,ATP13A1,LEMD2,ANKRD13D,SDR39U1,U2AF1L4,SFSWAP,ZFYVE27,BRD9,ZNF276,PICK1,EME2,OXLD1,FBXL8,UVSSA,B3GAT3,C16ORF58,DOCK6,WRAP73,ZNF335,TRIM41,PPP1R35,TSEN54,ERCC3,LMBRD1
TF	Factor: ETV7; motif: NCCGGAANNN; match class: 1	TF:M02071_1	2.89578e-05	74	RHOT2,ANAPC2,MAPK8IP3,TAF1C,DUS1L,TNK2,WDR90,MOGS,CCNL2,SPG7,MAN2C1,INPP5E,AKAP17A,TRABD,TMEM175,POFUT2,LENG8,BRAT1,SPSB3,FBXL6,DDX39B,ULK3,CSNK1G2,STARD3,PLEKHG5,ARHGEF1,PPIL2,MAN1B1,STX4,RHBDF1,ABHD17A,GTPBP3,SMG5,CDC37,USF1,TOP3B,DXO,TSC2,USP20,ATP13A1,LEMD2,ANKRD13D,GTF3C5,SDR39U1,U2AF1L4,SFSWAP,ZFYVE27,VPS9D1,BRD9,ZNF276,PICK1,FHOD1,EME2,ELMO3,LAMA5,OXLD1,FBXL8,HDAC7,SLC25A42,UVSSA,B3GAT3,C1…
TF	Factor: Hey1; motif: NGCRCGYGYN	TF:M11058	2.91467e-05	152	RHOT2,ARFGAP1,ANAPC2,MAPK8IP3,TMEM259,TAF1C,FAM193B,SPPL2B,C1ORF159,DUS1L,TNK2,SIN3B,IDUA,WDR90,NPEPL1,ZMIZ2,MOGS,CCNL2,SPG7,CXXC1,MAN2C1,AKAP17A,INPPL1,TMEM175,POFUT2,POMT1,LENG8,BRAT1,SPSB3,FBXL6,MXD3,CHTF18,ULK3,CLASRP,SNAPC4,LMF2,CSNK1G2,NAT9,METTL17,NDOR1,STARD3,GLI4,PLEKHG5,ARHGEF1,ANKZF1,QTRT1,MAN1B1,WDR91,LRCH4,PPP1R12C,RAD9A,TRMT2A,STX4,C1ORF35,RHBDF1,ATAD3B,MRPL55,ABHD17A,TELO2,TMEM86B,…
TF	Factor: c-Ets-2; motif: NACCGGAAGYRCTTCCGGTN; match class: 1	TF:M11417_1	3.14546e-05	158	RHOT2,ARFGAP1,ANAPC2,MAPK8IP3,TMEM259,TAF1C,FAM193B,SPPL2B,C1ORF159,NEURL4,DUS1L,TYK2,CCDC130,TNK2,SIN3B,IDUA,WDR90,NPEPL1,ZMIZ2,MOGS,CCNL2,SPG7,CXXC1,MAN2C1,INPP5E,AKAP17A,TRABD,INPPL1,TMEM175,POFUT2,POMT1,LENG8,BRAT1,SPSB3,FBXL6,MXD3,DDX39B,CHTF18,ULK3,CLASRP,SNAPC4,LMF2,VPS28,CSNK1G2,NDOR1,STARD3,GLI4,MICALL2,PLEKHG5,ARHGEF1,ANKZF1,QTRT1,PPIL2,LMBR1L,WDR91,LRCH4,UCKL1,RAD9A,TRMT2A,STX4,C1ORF35…
TF	Factor: ETF; motif: CCCCGCCCCYN	TF:M07039	3.4064e-05	172	RHOT2,ARFGAP1,ANAPC2,MAPK8IP3,TMEM259,TAF1C,FAM193B,SPPL2B,C1ORF159,NEURL4,DUS1L,TYK2,CCDC130,TNK2,SIN3B,IDUA,WDR90,NPEPL1,ZMIZ2,MOGS,CCNL2,SPG7,CXXC1,MAN2C1,INPP5E,AKAP17A,INPPL1,TMEM175,POFUT2,POMT1,LENG8,BRAT1,SPSB3,FBXL6,MXD3,DDX39B,CHTF18,DCAF15,ULK3,CLASRP,SNAPC4,LMF2,VPS28,CSNK1G2,NAT9,METTL17,STARD3,GLI4,MICALL2,PLEKHG5,ARHGEF1,ANKZF1,QTRT1,PPIL2,LMBR1L,MAN1B1,WDR91,LRCH4,UCKL1,PPP1R12C,R…
TF	Factor: PEA3; motif: RCCGGAAGYN; match class: 1	TF:M02066_1	3.49694e-05	48	RHOT2,ARFGAP1,MAPK8IP3,TAF1C,DUS1L,WDR90,CCNL2,MAN2C1,INPP5E,AKAP17A,TRABD,TMEM175,FBXL6,DDX39B,CLASRP,CSNK1G2,NAT9,STARD3,GLI4,PLEKHG5,PPIL2,STX4,ABHD17A,SMG5,USF1,DXO,TSC2,ATP13A1,ANKRD13D,SDR39U1,U2AF1L4,SFSWAP,BRD9,ZNF276,PICK1,SRRT,EME2,DVL3,OXLD1,UVSSA,B3GAT3,C16ORF58,DOCK6,WRAP73,TRIM41,PPP1R35,ERCC3,LMBRD1
TF	Factor: Sp2; motif: TGGGCGCGCCCA	TF:M06948	3.87923e-05	117	RHOT2,ARFGAP1,ANAPC2,MAPK8IP3,TAF1C,C1ORF159,DUS1L,CCDC130,TNK2,IDUA,WDR90,NPEPL1,ZMIZ2,MOGS,CCNL2,SPG7,CXXC1,MAN2C1,INPP5E,AKAP17A,TRABD,INPPL1,POFUT2,POMT1,SPSB3,FBXL6,MXD3,DDX39B,CHTF18,DCAF15,ULK3,LMF2,VPS28,CSNK1G2,METTL17,NDOR1,MICALL2,PLEKHG5,ANKZF1,QTRT1,PPIL2,LMBR1L,LRCH4,UCKL1,STX4,C1ORF35,RHBDF1,MRPL55,ABHD17A,TELO2,CDC37,ATG4B,MTA1,TOP3B,CC2D1A,DXO,ITIH4,OGFR,ATP13A1,SLC8B1,MEF2B,LEMD…
TF	Factor: nerf; motif: NRRNSCGGAAGNRNNNN; match class: 1	TF:M09606_1	3.91206e-05	40	RHOT2,ARFGAP1,TMEM259,TAF1C,CCDC130,WDR90,CCNL2,INPP5E,AKAP17A,TMEM175,LENG8,CHTF18,CSNK1G2,NAT9,NDOR1,STARD3,PLEKHG5,RAD9A,STX4,CDC37,USF1,DXO,TSC2,ITIH4,OGFR,ATP13A1,ANKRD13D,CMTR1,ZNF276,EME2,OXLD1,UVSSA,WRAP73,TRIM41,NARF,PPP1R35,TSEN54,ERCC3,ZNF513,LMBRD1
TF	Factor: Sp1; motif: NWRGCCACGCCCMCN; match class: 1	TF:M12152_1	4.04459e-05	55	NEURL4,IDUA,WDR90,INPP5E,AKAP17A,TMEM175,POFUT2,BRAT1,SPSB3,FBXL6,MXD3,CHTF18,DCAF15,CLASRP,LMF2,MICALL2,PPIL2,MAN1B1,WDR91,TRMT2A,STX4,ABHD17A,TELO2,GTPBP3,SMG5,ATG4B,TJAP1,USP20,SLC8B1,ANKRD13D,U2AF1L4,NOXA1,RABL6,MYL5,VPS9D1,ZNF276,ALS2CL,NSMF,SLC2A4RG,DPP7,DIP2A,RASSF7,ABCA2,FBXL8,SLC25A42,UVSSA,NCAPH2,DOCK6,ZNF335,PIGQ,TRIM41,TSEN54,UNC119,PLCG1,LIN7B
TF	Factor: SP1; motif: NRGKGGGCGGGGCN	TF:M09765	4.39499e-05	104	RHOT2,ARFGAP1,NEURL4,SIN3B,IDUA,WDR90,ZMIZ2,CCNL2,SPG7,MAN2C1,INPP5E,AKAP17A,INPPL1,POFUT2,POMT1,BRAT1,SPSB3,MXD3,DDX39B,CHTF18,DCAF15,ULK3,CLASRP,LMF2,CSNK1G2,NAT9,METTL17,STARD3,GLI4,MICALL2,ARHGEF1,ANKZF1,MAN1B1,WDR91,LRCH4,RAD9A,TRMT2A,STX4,RHBDF1,ATAD3B,MRPL55,ABHD17A,TELO2,GTPBP3,SMG5,CDC37,ATG4B,TJAP1,MTA1,USF1,USP20,OGFR,ATP13A1,SLC8B1,CACNB1,LEMD2,ANKRD13D,U2AF1L4,EVA1B,NOXA1,LDB1,MYL5,F…
TF	Factor: Sp1; motif: NGGGGCGGGGN; match class: 1	TF:M07395_1	4.43907e-05	93	ARFGAP1,MAPK8IP3,NEURL4,TNK2,SIN3B,IDUA,ZMIZ2,CCNL2,INPP5E,INPPL1,POFUT2,BRAT1,SPSB3,FBXL6,MXD3,CHTF18,DCAF15,ULK3,LMF2,CSNK1G2,NAT9,METTL17,GLI4,MICALL2,ANKZF1,MAN1B1,WDR91,LRCH4,TRMT2A,RHBDF1,ATAD3B,MRPL55,ABHD17A,TELO2,SMG5,ATG4B,TJAP1,MTA1,DXO,TSC2,USP20,OGFR,ATP13A1,SLC8B1,CACNB1,LEMD2,ANKRD13D,GTF3C5,ZBTB17,EVA1B,NOXA1,FAM229A,VPS9D1,ZNF276,ALS2CL,NSMF,SLC2A4RG,SRRT,TSSK3,FHOD1,EME2,ELMO3,D…
TF	Factor: sp4; motif: NNNGCYCCGCCCCCY	TF:M10530	4.69524e-05	111	ARFGAP1,MAPK8IP3,NEURL4,TYK2,TNK2,SIN3B,IDUA,WDR90,NPEPL1,ZMIZ2,CCNL2,MAN2C1,INPP5E,AKAP17A,INPPL1,POFUT2,POMT1,BRAT1,SPSB3,MXD3,DDX39B,CHTF18,DCAF15,ULK3,CLASRP,LMF2,CSNK1G2,NAT9,METTL17,STARD3,GLI4,MICALL2,ARHGEF1,ANKZF1,MAN1B1,WDR91,LRCH4,RAD9A,TRMT2A,STX4,C1ORF35,ATAD3B,MRPL55,ABHD17A,TELO2,GTPBP3,SMG5,CDC37,ATG4B,TJAP1,MTA1,CC2D1A,DXO,USP20,ATP13A1,LCAT,SLC8B1,CACNB1,ANKRD13D,GTF3C5,U2AF1L4,…
TF	Factor: FXR; motif: NRGGKCANTGRCCNNNNGG	TF:M10014	4.78017e-05	86	RHOT2,ARFGAP1,CCDC130,TNK2,SIN3B,IDUA,WDR90,NPEPL1,CCNL2,SPG7,MAN2C1,AKAP17A,TRABD,INPPL1,TMEM175,POFUT2,LENG8,FBXL6,DDX39B,DCAF15,SNAPC4,CSNK1G2,NDOR1,MICALL2,PLEKHG5,PPIL2,WDR91,LRCH4,RAD9A,C1ORF35,EXOC3,ATAD3B,TMEM86B,MTA1,DXO,TSC2,ITIH4,OGFR,ATP13A1,LCAT,ANKRD13D,GTF3C5,SDR39U1,P4HTM,EVA1B,NOXA1,RABL6,MYL5,FAM229A,VPS9D1,BRD9,ZNF276,SLC22A17,PICK1,NSMF,SLC2A4RG,TSSK3,ELMO3,DPP7,DIP2A,ABCA2,OX…
TF	Factor: AP-2beta; motif: NSCCYNRGGSN; match class: 1	TF:M11477_1	4.84933e-05	99	ARFGAP1,ANAPC2,MAPK8IP3,TMEM259,FAM193B,SPPL2B,C1ORF159,DUS1L,CCDC130,TNK2,IDUA,WDR90,NPEPL1,SPG7,CXXC1,AKAP17A,TMEM175,LENG8,BRAT1,SPSB3,FBXL6,MXD3,ULK3,CLASRP,LMF2,VPS28,NAT9,GLI4,MICALL2,ANKZF1,PPIL2,MAN1B1,WDR91,UCKL1,PPP1R12C,TRMT2A,STX4,C1ORF35,EXOC3,MRPL55,ABHD17A,TELO2,TMEM86B,GTPBP3,ATG4B,TJAP1,MTA1,CC2D1A,DXO,OGFR,LCAT,SLC8B1,CACNB1,LEMD2,ANKRD13D,P4HTM,EVA1B,NOXA1,SFSWAP,LDB1,PRKRIP1,M…
TF	Factor: ERG; motif: ACCGGAART; match class: 1	TF:M01752_1	4.97826e-05	65	RHOT2,ARFGAP1,MAPK8IP3,TAF1C,DUS1L,WDR90,CCNL2,MAN2C1,INPP5E,AKAP17A,TRABD,TMEM175,LENG8,BRAT1,FBXL6,DDX39B,CLASRP,CSNK1G2,NAT9,METTL17,STARD3,GLI4,PLEKHG5,ARHGEF1,PPIL2,PPP1R12C,STX4,ABHD17A,GTPBP3,SMG5,ATG4B,USF1,DXO,TSC2,ITIH4,USP20,ATP13A1,LEMD2,ANKRD13D,SDR39U1,U2AF1L4,SFSWAP,ZFYVE27,BRD9,ZNF276,PICK1,SRRT,EME2,DVL3,OXLD1,FBXL8,SLC25A42,UVSSA,B3GAT3,C16ORF58,DOCK6,WRAP73,ZNF335,TRIM41,INO80B…
TF	Factor: TIEG1; motif: NCCCNSNCCCCGCCCCC	TF:M12351	5.49696e-05	145	RHOT2,ARFGAP1,ANAPC2,MAPK8IP3,TMEM259,FAM193B,NEURL4,DUS1L,TYK2,CCDC130,TNK2,SIN3B,IDUA,WDR90,NPEPL1,ZMIZ2,CCNL2,MAN2C1,INPP5E,AKAP17A,INPPL1,POFUT2,POMT1,BRAT1,SPSB3,FBXL6,MXD3,DDX39B,CHTF18,DCAF15,ULK3,CLASRP,LMF2,CSNK1G2,NAT9,METTL17,STARD3,GLI4,MICALL2,ARHGEF1,ANKZF1,MAN1B1,WDR91,LRCH4,UCKL1,PPP1R12C,RAD9A,TRMT2A,STX4,C1ORF35,RHBDF1,ATAD3B,MRPL55,ABHD17A,TELO2,TMEM86B,SMG5,CDC37,ATG4B,TJAP1,M…
TF	Factor: PEA3; motif: RCCGGAAGYN	TF:M02066	5.55337e-05	100	RHOT2,ARFGAP1,MAPK8IP3,TAF1C,DUS1L,TYK2,CCDC130,TNK2,WDR90,ZMIZ2,MOGS,CCNL2,SPG7,CXXC1,MAN2C1,INPP5E,AKAP17A,TRABD,TMEM175,POFUT2,LENG8,BRAT1,FBXL6,DDX39B,DCAF15,ULK3,CLASRP,LMF2,CSNK1G2,NAT9,METTL17,NDOR1,STARD3,GLI4,PLEKHG5,ARHGEF1,QTRT1,PPIL2,PPP1R12C,RAD9A,TRMT2A,STX4,ABHD17A,GTPBP3,SMG5,CDC37,ATG4B,USF1,TOP3B,CC2D1A,DXO,TSC2,ITIH4,USP20,ATP13A1,CACNB1,LEMD2,ANKRD13D,GTF3C5,SDR39U1,U2AF1L4,ZB…
TF	Factor: Erg; motif: ACCGGAAGTN; match class: 1	TF:M02062_1	5.70881e-05	53	RHOT2,MAPK8IP3,TAF1C,DUS1L,TYK2,CCNL2,MAN2C1,INPP5E,AKAP17A,TRABD,TMEM175,LENG8,FBXL6,DDX39B,CLASRP,CSNK1G2,METTL17,STARD3,PLEKHG5,ARHGEF1,PPIL2,STX4,SMG5,ATG4B,USF1,DXO,TSC2,USP20,ATP13A1,ANKRD13D,SDR39U1,U2AF1L4,SFSWAP,BRD9,ZNF276,PICK1,EME2,DVL3,OXLD1,FBXL8,SLC25A42,UVSSA,B3GAT3,C16ORF58,DOCK6,ZNF335,TRIM41,INO80B,CWC25,PPP1R35,TSEN54,ERCC3,LMBRD1
TF	Factor: RNF96; motif: BCCCGCRGCC	TF:M01199	5.86289e-05	113	ARFGAP1,MAPK8IP3,TMEM259,FAM193B,SPPL2B,DUS1L,TNK2,SIN3B,IDUA,WDR90,NPEPL1,ZMIZ2,MOGS,MAN2C1,INPP5E,INPPL1,TMEM175,POFUT2,LENG8,BRAT1,SPSB3,FBXL6,MXD3,CHTF18,DCAF15,LMF2,CSNK1G2,STARD3,GLI4,ANKZF1,PPIL2,LMBR1L,MAN1B1,LRCH4,TRMT2A,STX4,C1ORF35,ATAD3B,MRPL55,TELO2,ATG4B,TJAP1,MTA1,USF1,TOP3B,CC2D1A,TSC2,USP20,OGFR,ATP13A1,CACNB1,MEF2B,LEMD2,ANKRD13D,P4HTM,EVA1B,NOXA1,SFSWAP,ZFYVE27,LDB1,RABL6,FAM22…
TF	Factor: E2F-3:TBR2; motif: ANGTGYKANGGCGCSTTNNCRNNT	TF:M08207	5.91881e-05	175	RHOT2,ARFGAP1,ANAPC2,MAPK8IP3,TMEM259,TAF1C,FAM193B,SPPL2B,C1ORF159,NEURL4,DUS1L,TYK2,CCDC130,TNK2,SIN3B,IDUA,WDR90,NPEPL1,ZMIZ2,MOGS,CCNL2,SPG7,CXXC1,MAN2C1,INPP5E,AKAP17A,TRABD,INPPL1,TMEM175,POFUT2,POMT1,LENG8,BRAT1,SPSB3,FBXL6,MXD3,DDX39B,CHTF18,DCAF15,ULK3,CLASRP,SNAPC4,LMF2,VPS28,CSNK1G2,NAT9,METTL17,NDOR1,STARD3,GLI4,MICALL2,PLEKHG5,ARHGEF1,ANKZF1,QTRT1,PPIL2,LMBR1L,MAN1B1,WDR91,LRCH4,PPP1…
TF	Factor: BTEB2; motif: GCCCCRCCCH	TF:M07409	6.07564e-05	81	ARFGAP1,NEURL4,SIN3B,IDUA,WDR90,ZMIZ2,CCNL2,AKAP17A,INPPL1,POFUT2,BRAT1,MXD3,CHTF18,DCAF15,ULK3,CLASRP,LMF2,CSNK1G2,NAT9,METTL17,STARD3,GLI4,MICALL2,ARHGEF1,ANKZF1,WDR91,LRCH4,RAD9A,STX4,ATAD3B,ABHD17A,TELO2,SMG5,CDC37,TJAP1,CC2D1A,DXO,USP20,OGFR,ATP13A1,SLC8B1,CACNB1,ANKRD13D,U2AF1L4,EVA1B,MYL5,FAM229A,VPS9D1,ZNF276,ALS2CL,NSMF,SLC2A4RG,TSSK3,FHOD1,ELMO3,DVL3,DPP7,DIP2A,RASSF7,LAMA5,ABCA2,HDAC7,…
TF	Factor: E2F-7; motif: GRGGCGGGAANNN	TF:M09896	6.08705e-05	126	RHOT2,ARFGAP1,ANAPC2,MAPK8IP3,TMEM259,TAF1C,FAM193B,SPPL2B,C1ORF159,NEURL4,DUS1L,TYK2,TNK2,WDR90,NPEPL1,MOGS,CCNL2,SPG7,MAN2C1,INPP5E,AKAP17A,TRABD,TMEM175,POFUT2,BRAT1,SPSB3,FBXL6,MXD3,DDX39B,CHTF18,DCAF15,ULK3,CLASRP,SNAPC4,LMF2,CSNK1G2,NAT9,METTL17,NDOR1,STARD3,GLI4,MICALL2,ARHGEF1,QTRT1,PPIL2,WDR91,LRCH4,TRMT2A,C1ORF35,RHBDF1,ATAD3B,MRPL55,TELO2,SMG5,CDC37,MTA1,TOP3B,CC2D1A,TSC2,ITIH4,OGFR,SL…
TF	Factor: CTCF; motif: WGCGCCMYCTAGYGGYN	TF:M03895	6.11074e-05	120	RHOT2,ANAPC2,MAPK8IP3,TMEM259,TAF1C,FAM193B,SPPL2B,NEURL4,DUS1L,TNK2,SIN3B,IDUA,NPEPL1,ZMIZ2,CCNL2,SPG7,CXXC1,MAN2C1,INPP5E,AKAP17A,TRABD,INPPL1,TMEM175,LENG8,BRAT1,MXD3,CHTF18,DCAF15,ULK3,CLASRP,CSNK1G2,METTL17,NDOR1,GLI4,PLEKHG5,PPIL2,LMBR1L,MAN1B1,LRCH4,UCKL1,PPP1R12C,RAD9A,STX4,EXOC3,RHBDF1,ABHD17A,GTPBP3,ATG4B,MTA1,USF1,CC2D1A,TSC2,USP20,OGFR,ATP13A1,LCAT,SLC8B1,CACNB1,MEF2B,LEMD2,ANKRD13D,G…
TF	Factor: AP-2; motif: MKCCCSCNGGCG; match class: 1	TF:M00189_1	6.25948e-05	90	RHOT2,MAPK8IP3,FAM193B,DUS1L,TNK2,SIN3B,IDUA,WDR90,NPEPL1,ZMIZ2,MOGS,SPG7,INPP5E,AKAP17A,INPPL1,POFUT2,POMT1,LENG8,SPSB3,FBXL6,MXD3,CHTF18,DCAF15,LMF2,CSNK1G2,MICALL2,ARHGEF1,PPIL2,WDR91,LRCH4,PPP1R12C,C1ORF35,RHBDF1,ATAD3B,ABHD17A,TELO2,ATG4B,MTA1,CC2D1A,OGFR,CACNB1,LEMD2,ANKRD13D,P4HTM,U2AF1L4,EVA1B,NOXA1,LDB1,RABL6,FAM229A,VPS9D1,POU6F1,BRD9,ZNF276,ALS2CL,SLC2A4RG,TSSK3,BBS5,ELMO3,DVL3,DPP7,RA…
TF	Factor: AP-2gamma; motif: NSCCYNNRGSN	TF:M11482	7.14124e-05	96	RHOT2,ARFGAP1,ANAPC2,TAF1C,FAM193B,SPPL2B,C1ORF159,TNK2,IDUA,WDR90,MAN2C1,INPP5E,INPPL1,TMEM175,POMT1,BRAT1,SPSB3,FBXL6,MXD3,CHTF18,ULK3,LMF2,VPS28,CSNK1G2,NAT9,METTL17,NDOR1,GLI4,MICALL2,ARHGEF1,MAN1B1,WDR91,UCKL1,PPP1R12C,TRMT2A,STX4,C1ORF35,MRPL55,ABHD17A,TMEM86B,ATG4B,MTA1,USF1,TOP3B,CC2D1A,ITIH4,USP20,OGFR,LCAT,ANKRD13D,P4HTM,U2AF1L4,EVA1B,NOXA1,SFSWAP,LDB1,MYL5,VPS9D1,POU6F1,BRD9,ZNF276,SLC…
TF	Factor: AP-2gamma; motif: GCCYNNGGS; match class: 1	TF:M00470_1	7.3153e-05	85	RHOT2,ANAPC2,MAPK8IP3,FAM193B,DUS1L,TNK2,SIN3B,WDR90,NPEPL1,ZMIZ2,MOGS,INPP5E,INPPL1,POFUT2,POMT1,LENG8,BRAT1,SPSB3,FBXL6,CHTF18,DCAF15,LMF2,CSNK1G2,PLEKHG5,MAN1B1,WDR91,LRCH4,PPP1R12C,TRMT2A,STX4,RHBDF1,ATAD3B,ABHD17A,ATG4B,MTA1,CC2D1A,OGFR,LEMD2,ANKRD13D,P4HTM,U2AF1L4,ZBTB17,EVA1B,NOXA1,ZFYVE27,RABL6,FAM229A,POU6F1,BRD9,ZNF276,ALS2CL,NSMF,SLC2A4RG,TSSK3,BBS5,ELMO3,DIP2A,RASSF7,LAMA5,ABCA2,FBXL8…
TF	Factor: ZNF37A; motif: CCYYGGCTCCNTSCCMN	TF:M12354	7.51638e-05	134	RHOT2,ANAPC2,MAPK8IP3,TMEM259,SPPL2B,C1ORF159,NEURL4,DUS1L,TNK2,SIN3B,IDUA,WDR90,NPEPL1,ZMIZ2,CCNL2,CXXC1,MAN2C1,INPP5E,AKAP17A,INPPL1,TMEM175,POFUT2,POMT1,LENG8,BRAT1,FBXL6,MXD3,CHTF18,DCAF15,ULK3,CLASRP,SNAPC4,LMF2,VPS28,CSNK1G2,NAT9,NDOR1,GLI4,MICALL2,PLEKHG5,ARHGEF1,ANKZF1,PPIL2,MAN1B1,WDR91,LRCH4,UCKL1,PPP1R12C,RAD9A,TRMT2A,C1ORF35,EXOC3,RHBDF1,ABHD17A,TELO2,TMEM86B,GTPBP3,ATG4B,MTA1,TOP3B,C…
TF	Factor: TIEG1; motif: NCCCNSNCCCCGCCCCC; match class: 1	TF:M12351_1	7.92088e-05	110	RHOT2,ARFGAP1,MAPK8IP3,TMEM259,FAM193B,TNK2,SIN3B,IDUA,WDR90,NPEPL1,ZMIZ2,CCNL2,INPP5E,AKAP17A,INPPL1,POFUT2,BRAT1,SPSB3,FBXL6,MXD3,CHTF18,DCAF15,CLASRP,LMF2,CSNK1G2,NAT9,STARD3,GLI4,MICALL2,ANKZF1,WDR91,LRCH4,PPP1R12C,RAD9A,TRMT2A,RHBDF1,ATAD3B,MRPL55,ABHD17A,TELO2,SMG5,ATG4B,TJAP1,MTA1,CC2D1A,DXO,USP20,OGFR,ATP13A1,LCAT,CACNB1,LEMD2,ANKRD13D,GTF3C5,P4HTM,U2AF1L4,ZBTB17,EVA1B,NOXA1,SFSWAP,LDB1,R…
TF	Factor: SAP-1; motif: NNCCGGAAGTGN; match class: 1	TF:M09905_1	8.35947e-05	56	RHOT2,MAPK8IP3,TAF1C,DUS1L,WDR90,MOGS,MAN2C1,INPP5E,AKAP17A,TMEM175,LENG8,BRAT1,FBXL6,DDX39B,ULK3,CLASRP,CSNK1G2,STARD3,GLI4,PLEKHG5,ARHGEF1,PPIL2,PPP1R12C,STX4,ABHD17A,GTPBP3,SMG5,USF1,DXO,TSC2,ITIH4,USP20,ATP13A1,LEMD2,ANKRD13D,SDR39U1,U2AF1L4,SFSWAP,ZFYVE27,BRD9,ZNF276,PICK1,EME2,OXLD1,FBXL8,UVSSA,B3GAT3,C16ORF58,DOCK6,WRAP73,ZNF335,TRIM41,PPP1R35,TSEN54,ERCC3,LMBRD1
TF	Factor: IRX-1; motif: NACRYNNNNNNNNRYGNN; match class: 1	TF:M11018_1	9.14397e-05	169	RHOT2,ARFGAP1,ANAPC2,MAPK8IP3,TMEM259,TAF1C,FAM193B,SPPL2B,C1ORF159,NEURL4,DUS1L,TYK2,CCDC130,TNK2,SIN3B,IDUA,WDR90,NPEPL1,ZMIZ2,MOGS,CCNL2,SPG7,CXXC1,MAN2C1,INPP5E,AKAP17A,TRABD,INPPL1,TMEM175,POFUT2,POMT1,LENG8,BRAT1,SPSB3,FBXL6,MXD3,DDX39B,CHTF18,DCAF15,ULK3,SNAPC4,LMF2,VPS28,CSNK1G2,NAT9,NDOR1,STARD3,GLI4,MICALL2,PLEKHG5,ARHGEF1,ANKZF1,QTRT1,PPIL2,LMBR1L,MAN1B1,WDR91,LRCH4,PPP1R12C,RAD9A,TRMT…
TF	Factor: Fli-1; motif: NACCGGAARTN; match class: 1	TF:M11404_1	9.29655e-05	58	RHOT2,ANAPC2,MAPK8IP3,TAF1C,DUS1L,CCDC130,CCNL2,MAN2C1,INPP5E,AKAP17A,TRABD,TMEM175,LENG8,BRAT1,FBXL6,DDX39B,CLASRP,CSNK1G2,METTL17,STARD3,ARHGEF1,PPIL2,STX4,GTPBP3,SMG5,ATG4B,USF1,DXO,TSC2,USP20,ATP13A1,LEMD2,ANKRD13D,SDR39U1,U2AF1L4,ZBTB17,SFSWAP,ZFYVE27,BRD9,ZNF276,PICK1,SRRT,EME2,ELMO3,OXLD1,FBXL8,SLC25A42,UVSSA,B3GAT3,C16ORF58,DOCK6,ZNF335,TRIM41,INO80B,PPP1R35,TSEN54,ERCC3,LMBRD1
TF	Factor: E2F-4; motif: NGGCGGGAARN; match class: 1	TF:M07084_1	9.37072e-05	83	ARFGAP1,TMEM259,TAF1C,FAM193B,NEURL4,TYK2,TNK2,WDR90,NPEPL1,MOGS,CCNL2,AKAP17A,TRABD,POFUT2,BRAT1,SPSB3,FBXL6,MXD3,DDX39B,CHTF18,DCAF15,SNAPC4,LMF2,CSNK1G2,NAT9,METTL17,MICALL2,PPIL2,TRMT2A,C1ORF35,RHBDF1,ATAD3B,MRPL55,TELO2,CDC37,TJAP1,TOP3B,OGFR,SLC8B1,CACNB1,LEMD2,ANKRD13D,ZBTB17,EVA1B,PRKRIP1,RABL6,FAM229A,BRD9,ALS2CL,SLC2A4RG,SRRT,TSSK3,BBS5,FHOD1,EME2,DPP7,DIP2A,RASSF7,LAMA5,OXLD1,FBXL8,HDA…
TF	Factor: c-Ets-2; motif: NACCGGAAGYRCTTCCGGTN	TF:M11417	9.72209e-05	159	RHOT2,ARFGAP1,ANAPC2,MAPK8IP3,TMEM259,TAF1C,FAM193B,SPPL2B,C1ORF159,NEURL4,DUS1L,TYK2,CCDC130,TNK2,SIN3B,IDUA,WDR90,NPEPL1,ZMIZ2,MOGS,CCNL2,SPG7,CXXC1,MAN2C1,INPP5E,AKAP17A,TRABD,INPPL1,TMEM175,POFUT2,POMT1,LENG8,BRAT1,SPSB3,FBXL6,MXD3,DDX39B,CHTF18,ULK3,CLASRP,SNAPC4,LMF2,VPS28,CSNK1G2,NDOR1,STARD3,GLI4,MICALL2,PLEKHG5,ARHGEF1,ANKZF1,QTRT1,PPIL2,LMBR1L,MAN1B1,WDR91,LRCH4,UCKL1,RAD9A,TRMT2A,STX4,…
TF	Factor: E2F-1; motif: WWTGGCGCCAAA	TF:M04515	0.000102577	152	RHOT2,ARFGAP1,TMEM259,FAM193B,C1ORF159,DUS1L,TYK2,CCDC130,TNK2,SIN3B,IDUA,WDR90,NPEPL1,ZMIZ2,MOGS,CCNL2,SPG7,CXXC1,MAN2C1,INPP5E,AKAP17A,TRABD,INPPL1,TMEM175,POFUT2,POMT1,LENG8,BRAT1,SPSB3,FBXL6,MXD3,DDX39B,CHTF18,DCAF15,ULK3,LMF2,VPS28,CSNK1G2,NAT9,NDOR1,STARD3,GLI4,MICALL2,PLEKHG5,ARHGEF1,ANKZF1,QTRT1,PPIL2,MAN1B1,WDR91,LRCH4,UCKL1,PPP1R12C,RAD9A,TRMT2A,STX4,C1ORF35,RHBDF1,ATAD3B,MRPL55,ABHD17A…
TF	Factor: ETF; motif: CCCCGCCCCYN; match class: 1	TF:M07039_1	0.000108191	154	RHOT2,ARFGAP1,ANAPC2,MAPK8IP3,TMEM259,FAM193B,SPPL2B,NEURL4,DUS1L,TYK2,TNK2,SIN3B,IDUA,WDR90,NPEPL1,ZMIZ2,MOGS,CCNL2,MAN2C1,INPP5E,AKAP17A,INPPL1,POFUT2,POMT1,LENG8,BRAT1,SPSB3,FBXL6,MXD3,DDX39B,CHTF18,DCAF15,ULK3,CLASRP,SNAPC4,LMF2,VPS28,CSNK1G2,NAT9,METTL17,STARD3,GLI4,MICALL2,PLEKHG5,ARHGEF1,ANKZF1,QTRT1,LMBR1L,MAN1B1,WDR91,LRCH4,UCKL1,PPP1R12C,RAD9A,TRMT2A,STX4,C1ORF35,RHBDF1,ATAD3B,MRPL55,AB…
TF	Factor: SP4; motif: NWRGCCACGCCCMCTYN; match class: 1	TF:M03922_1	0.000110064	45	NEURL4,SIN3B,IDUA,WDR90,ZMIZ2,INPP5E,AKAP17A,POFUT2,BRAT1,SPSB3,MXD3,CHTF18,DCAF15,LMF2,MICALL2,WDR91,TRMT2A,STX4,ABHD17A,TELO2,GTPBP3,SMG5,TJAP1,USP20,SLC8B1,ANKRD13D,NOXA1,RABL6,VPS9D1,ZNF276,NSMF,SLC2A4RG,DIP2A,RASSF7,ABCA2,FBXL8,SLC25A42,UVSSA,NCAPH2,DOCK6,ZNF335,TRIM41,TSEN54,PLCG1,LIN7B
TF	Factor: Elk-1; motif: RACCGGAAGTR	TF:M01165	0.000113997	106	RHOT2,ARFGAP1,MAPK8IP3,TAF1C,DUS1L,CCDC130,TNK2,IDUA,WDR90,ZMIZ2,MOGS,CCNL2,CXXC1,INPP5E,AKAP17A,TRABD,INPPL1,TMEM175,POFUT2,POMT1,LENG8,BRAT1,FBXL6,DDX39B,DCAF15,CLASRP,LMF2,NAT9,METTL17,NDOR1,STARD3,GLI4,PLEKHG5,ANKZF1,QTRT1,PPIL2,MAN1B1,LRCH4,UCKL1,RAD9A,STX4,C1ORF35,EXOC3,ABHD17A,TELO2,SMG5,ATG4B,TJAP1,USF1,CC2D1A,DXO,TSC2,USP20,OGFR,ATP13A1,CACNB1,LEMD2,ANKRD13D,GTF3C5,SDR39U1,U2AF1L4,ZBTB17…
TF	Factor: Elk-1; motif: NNCCGGAAGTN; match class: 1	TF:M11435_1	0.000118895	86	RHOT2,ARFGAP1,ANAPC2,MAPK8IP3,TMEM259,TAF1C,DUS1L,TYK2,CCDC130,TNK2,WDR90,NPEPL1,CCNL2,CXXC1,MAN2C1,INPP5E,AKAP17A,TRABD,TMEM175,LENG8,BRAT1,FBXL6,DDX39B,CHTF18,CLASRP,CSNK1G2,NAT9,NDOR1,STARD3,GLI4,PLEKHG5,PPIL2,PPP1R12C,RAD9A,STX4,RHBDF1,ABHD17A,GTPBP3,SMG5,CDC37,USF1,DXO,TSC2,ITIH4,USP20,OGFR,ATP13A1,LEMD2,ANKRD13D,GTF3C5,SDR39U1,U2AF1L4,SFSWAP,ZFYVE27,CMTR1,POU6F1,BRD9,ZNF276,PICK1,ARHGAP27,S…
TF	Factor: Sp1; motif: CCCCGCCCCN	TF:M00933	0.000120315	123	ARFGAP1,MAPK8IP3,FAM193B,NEURL4,TYK2,TNK2,SIN3B,IDUA,WDR90,ZMIZ2,CCNL2,SPG7,MAN2C1,INPP5E,AKAP17A,INPPL1,POFUT2,POMT1,BRAT1,SPSB3,MXD3,DDX39B,CHTF18,DCAF15,ULK3,CLASRP,LMF2,VPS28,CSNK1G2,NAT9,METTL17,STARD3,GLI4,MICALL2,ARHGEF1,ANKZF1,MAN1B1,WDR91,LRCH4,UCKL1,RAD9A,TRMT2A,STX4,RHBDF1,ATAD3B,MRPL55,ABHD17A,TELO2,GTPBP3,SMG5,CDC37,ATG4B,TJAP1,MTA1,USF1,DXO,TSC2,USP20,OGFR,ATP13A1,SLC8B1,CACNB1,MEF2…
TF	Factor: LBP-1; motif: NRCCGGTNNNNACCGGYN	TF:M11490	0.000120577	96	ARFGAP1,ANAPC2,TMEM259,TAF1C,SPPL2B,C1ORF159,TYK2,CCDC130,TNK2,SIN3B,NPEPL1,ZMIZ2,CCNL2,AKAP17A,TRABD,INPPL1,TMEM175,LENG8,FBXL6,ULK3,CLASRP,LMF2,CSNK1G2,METTL17,STARD3,ARHGEF1,ANKZF1,PPIL2,LRCH4,PPP1R12C,TRMT2A,RHBDF1,MRPL55,TELO2,GTPBP3,CDC37,ATG4B,TJAP1,TOP3B,CC2D1A,TSC2,ATP13A1,LCAT,CACNB1,ANKRD13D,SDR39U1,P4HTM,NOXA1,SFSWAP,LDB1,PRKRIP1,RABL6,FAM229A,VPS9D1,POU6F1,BRD9,ZNF276,SLC2A4RG,TSSK3,…
TF	Factor: Sp1; motif: GGGGCGGGGT	TF:M00008	0.000124902	126	RHOT2,ARFGAP1,ANAPC2,MAPK8IP3,FAM193B,SPPL2B,NEURL4,TNK2,SIN3B,IDUA,WDR90,ZMIZ2,CCNL2,SPG7,INPP5E,AKAP17A,TRABD,INPPL1,POFUT2,POMT1,LENG8,BRAT1,SPSB3,FBXL6,MXD3,DDX39B,CHTF18,DCAF15,ULK3,CLASRP,LMF2,CSNK1G2,NAT9,METTL17,STARD3,GLI4,MICALL2,PLEKHG5,ARHGEF1,ANKZF1,PPIL2,MAN1B1,WDR91,LRCH4,UCKL1,PPP1R12C,RAD9A,TRMT2A,STX4,C1ORF35,RHBDF1,ATAD3B,ABHD17A,TELO2,GTPBP3,SMG5,CDC37,ATG4B,TJAP1,CC2D1A,DXO,T…
TF	Factor: AP-2gamma:Elk-1; motif: NGCCKNRGGSGRCGGAAGTG	TF:M08441	0.000132228	171	RHOT2,ARFGAP1,ANAPC2,MAPK8IP3,TMEM259,TAF1C,FAM193B,SPPL2B,C1ORF159,NEURL4,DUS1L,TYK2,CCDC130,TNK2,SIN3B,IDUA,WDR90,NPEPL1,ZMIZ2,MOGS,CCNL2,SPG7,CXXC1,MAN2C1,INPP5E,AKAP17A,TRABD,INPPL1,POFUT2,POMT1,LENG8,BRAT1,SPSB3,FBXL6,MXD3,DDX39B,CHTF18,DCAF15,ULK3,CLASRP,SNAPC4,LMF2,VPS28,CSNK1G2,NAT9,NDOR1,STARD3,GLI4,MICALL2,PLEKHG5,ARHGEF1,ANKZF1,QTRT1,PPIL2,LMBR1L,MAN1B1,WDR91,LRCH4,UCKL1,PPP1R12C,RAD9A…
TF	Factor: HDAC1; motif: KGCARGGTC; match class: 1	TF:M07041_1	0.000133939	92	RHOT2,ARFGAP1,ANAPC2,DUS1L,SIN3B,IDUA,WDR90,NPEPL1,CCNL2,SPG7,MAN2C1,TRABD,INPPL1,TMEM175,POFUT2,LENG8,SPSB3,CHTF18,DCAF15,ULK3,SNAPC4,LMF2,VPS28,CSNK1G2,STARD3,GLI4,PLEKHG5,QTRT1,UCKL1,RAD9A,TRMT2A,ATAD3B,MRPL55,ABHD17A,TMEM86B,SMG5,CDC37,ATG4B,MTA1,USF1,CC2D1A,TSC2,ITIH4,ATP13A1,LCAT,SLC8B1,LEMD2,ANKRD13D,GTF3C5,NOXA1,SFSWAP,ZFYVE27,LDB1,PRKRIP1,MYL5,FAM229A,BRD9,ALS2CL,SLC22A17,NSMF,SLC2A4RG,A…
TF	Factor: BTEB3; motif: CCNNSCCNSCCCCKCCCCC; match class: 1	TF:M09826_1	0.000139819	103	RHOT2,ARFGAP1,MAPK8IP3,FAM193B,NEURL4,TNK2,SIN3B,IDUA,ZMIZ2,CCNL2,INPP5E,AKAP17A,INPPL1,POFUT2,BRAT1,SPSB3,FBXL6,MXD3,CHTF18,DCAF15,ULK3,CLASRP,LMF2,VPS28,CSNK1G2,NAT9,METTL17,STARD3,GLI4,MICALL2,ANKZF1,LMBR1L,WDR91,LRCH4,PPP1R12C,RAD9A,TRMT2A,STX4,ATAD3B,MRPL55,ABHD17A,TELO2,SMG5,ATG4B,TJAP1,MTA1,CC2D1A,TSC2,USP20,OGFR,ATP13A1,SLC8B1,CACNB1,ANKRD13D,P4HTM,U2AF1L4,ZBTB17,EVA1B,NOXA1,LDB1,FAM229A,…
TF	Factor: LRF; motif: NRGGGKCKY; match class: 1	TF:M10115_1	0.000142037	47	RHOT2,MAPK8IP3,SPPL2B,NEURL4,SIN3B,IDUA,MOGS,CXXC1,INPPL1,POMT1,STARD3,LMBR1L,LRCH4,STX4,RHBDF1,ABHD17A,MTA1,CC2D1A,USP20,OGFR,ANKRD13D,NOXA1,SFSWAP,LDB1,FAM229A,VPS9D1,ZNF276,ALS2CL,SLC22A17,NSMF,SLC2A4RG,TSSK3,DPP7,DIP2A,RASSF7,LAMA5,ABCA2,UVSSA,C16ORF58,DOCK6,PIGQ,TRIM7,SHANK3,FLYWCH1,TSEN54,HES4,LIN7B
TF	Factor: LRF; motif: NRGGGKCKY	TF:M10115	0.000147628	104	RHOT2,MAPK8IP3,TMEM259,SPPL2B,NEURL4,SIN3B,IDUA,WDR90,NPEPL1,MOGS,CCNL2,SPG7,CXXC1,INPP5E,AKAP17A,TRABD,INPPL1,POMT1,LENG8,BRAT1,MXD3,DDX39B,DCAF15,LMF2,NDOR1,STARD3,GLI4,MICALL2,PPIL2,LMBR1L,LRCH4,RAD9A,STX4,C1ORF35,RHBDF1,ATAD3B,MRPL55,ABHD17A,TELO2,TMEM86B,GTPBP3,MTA1,CC2D1A,USP20,OGFR,CACNB1,MEF2B,LEMD2,ANKRD13D,U2AF1L4,EVA1B,NOXA1,SFSWAP,LDB1,PRKRIP1,RABL6,FAM229A,VPS9D1,BRD9,ZNF276,ALS2CL,S…
TF	Factor: AP-2; motif: SNNNCCNCAGGCN; match class: 1	TF:M00915_1	0.000150048	73	ARFGAP1,ANAPC2,TNK2,NPEPL1,SPG7,INPP5E,INPPL1,TMEM175,LENG8,BRAT1,SPSB3,CHTF18,CLASRP,CSNK1G2,GLI4,MICALL2,ARHGEF1,ANKZF1,MAN1B1,PPP1R12C,TRMT2A,C1ORF35,RHBDF1,MRPL55,ABHD17A,TMEM86B,ATG4B,MTA1,CC2D1A,TSC2,OGFR,CACNB1,LEMD2,ANKRD13D,EVA1B,NOXA1,LDB1,RABL6,MYL5,VPS9D1,POU6F1,BRD9,ZNF276,NSMF,SLC2A4RG,SRRT,ELMO3,DVL3,DPP7,DIP2A,RASSF7,LAMA5,FBXL8,HDAC7,SLC25A42,UVSSA,B3GAT3,TMEM184A,DOCK6,SLC25A28,…
TF	Factor: E2F-3:TBR2; motif: ANGTGYKANGGCGCSTTNNCRNNT; match class: 1	TF:M08207_1	0.000156088	166	RHOT2,ARFGAP1,ANAPC2,MAPK8IP3,TMEM259,TAF1C,FAM193B,SPPL2B,C1ORF159,NEURL4,DUS1L,CCDC130,TNK2,SIN3B,IDUA,WDR90,NPEPL1,ZMIZ2,MOGS,CCNL2,SPG7,CXXC1,INPP5E,AKAP17A,TRABD,INPPL1,TMEM175,POFUT2,POMT1,LENG8,BRAT1,SPSB3,FBXL6,MXD3,DDX39B,CHTF18,DCAF15,ULK3,CLASRP,SNAPC4,LMF2,VPS28,CSNK1G2,NAT9,METTL17,NDOR1,STARD3,GLI4,MICALL2,ARHGEF1,ANKZF1,QTRT1,PPIL2,LMBR1L,MAN1B1,WDR91,LRCH4,PPP1R12C,RAD9A,TRMT2A,ST…
TF	Factor: Egr-3; motif: NTGCGTGGGCGK	TF:M00245	0.000159202	101	ARFGAP1,MAPK8IP3,TMEM259,TAF1C,FAM193B,SPPL2B,NEURL4,DUS1L,TYK2,CCDC130,TNK2,SIN3B,WDR90,NPEPL1,ZMIZ2,CCNL2,SPG7,INPP5E,AKAP17A,TRABD,TMEM175,POFUT2,POMT1,LENG8,BRAT1,FBXL6,MXD3,DDX39B,CHTF18,ULK3,LMF2,CSNK1G2,NDOR1,MICALL2,PLEKHG5,ANKZF1,QTRT1,MAN1B1,UCKL1,PPP1R12C,RAD9A,TRMT2A,STX4,RHBDF1,ATAD3B,MRPL55,TELO2,SMG5,ATG4B,CC2D1A,TSC2,OGFR,CACNB1,ANKRD13D,P4HTM,U2AF1L4,ZBTB17,NOXA1,ZFYVE27,LDB1,PRK…
TF	Factor: AP-2rep; motif: NGGGGCGGGGC	TF:M09967	0.000175773	67	ARFGAP1,NEURL4,SIN3B,IDUA,WDR90,ZMIZ2,CCNL2,AKAP17A,INPPL1,POFUT2,BRAT1,MXD3,CHTF18,DCAF15,CLASRP,LMF2,CSNK1G2,NAT9,STARD3,GLI4,MICALL2,ARHGEF1,WDR91,RAD9A,STX4,ATAD3B,ABHD17A,SMG5,CDC37,TJAP1,USP20,ATP13A1,SLC8B1,CACNB1,ANKRD13D,U2AF1L4,EVA1B,MYL5,VPS9D1,ZNF276,ALS2CL,NSMF,SLC2A4RG,FHOD1,ELMO3,DVL3,DPP7,DIP2A,RASSF7,LAMA5,ABCA2,SLC25A42,UVSSA,NCAPH2,B3GAT3,C16ORF58,DOCK6,FAM160B2,SLC25A28,TRIM41…
TF	Factor: E2F-1; motif: NNNNGGCGGGAARN; match class: 1	TF:M09892_1	0.000179835	118	RHOT2,ARFGAP1,ANAPC2,MAPK8IP3,TMEM259,TAF1C,FAM193B,SPPL2B,NEURL4,DUS1L,TYK2,TNK2,WDR90,NPEPL1,MOGS,CCNL2,SPG7,MAN2C1,INPP5E,AKAP17A,TRABD,TMEM175,POFUT2,BRAT1,SPSB3,FBXL6,MXD3,DDX39B,CHTF18,DCAF15,CLASRP,SNAPC4,LMF2,CSNK1G2,NAT9,METTL17,GLI4,MICALL2,PPIL2,LMBR1L,MAN1B1,LRCH4,UCKL1,RAD9A,TRMT2A,C1ORF35,RHBDF1,ATAD3B,MRPL55,TELO2,GTPBP3,CDC37,ATG4B,TJAP1,MTA1,TOP3B,CC2D1A,TSC2,OGFR,SLC8B1,CACNB1,M…
TF	Factor: KLF15; motif: RCCMCRCCCMCN	TF:M12160	0.000185214	147	RHOT2,ARFGAP1,MAPK8IP3,TMEM259,FAM193B,SPPL2B,NEURL4,TYK2,CCDC130,TNK2,SIN3B,IDUA,WDR90,NPEPL1,ZMIZ2,SPG7,MAN2C1,INPP5E,AKAP17A,TRABD,INPPL1,TMEM175,POFUT2,POMT1,LENG8,BRAT1,SPSB3,FBXL6,MXD3,DDX39B,CHTF18,DCAF15,ULK3,CLASRP,LMF2,VPS28,CSNK1G2,NAT9,STARD3,GLI4,MICALL2,PLEKHG5,PPIL2,MAN1B1,WDR91,LRCH4,UCKL1,PPP1R12C,RAD9A,TRMT2A,STX4,C1ORF35,RHBDF1,ATAD3B,MRPL55,ABHD17A,TELO2,TMEM86B,GTPBP3,SMG5,AT…
TF	Factor: SAP-1; motif: NNCCGGAAGTGN	TF:M09905	0.000186082	110	RHOT2,ARFGAP1,ANAPC2,MAPK8IP3,TAF1C,DUS1L,TYK2,CCDC130,TNK2,SIN3B,WDR90,ZMIZ2,MOGS,CCNL2,SPG7,MAN2C1,INPP5E,AKAP17A,TRABD,TMEM175,POFUT2,LENG8,BRAT1,FBXL6,MXD3,DDX39B,DCAF15,ULK3,CLASRP,LMF2,CSNK1G2,NAT9,METTL17,NDOR1,STARD3,GLI4,PLEKHG5,ARHGEF1,PPIL2,MAN1B1,PPP1R12C,RAD9A,TRMT2A,STX4,RHBDF1,ABHD17A,GTPBP3,SMG5,CDC37,ATG4B,USF1,TOP3B,CC2D1A,DXO,TSC2,ITIH4,USP20,OGFR,ATP13A1,LCAT,CACNB1,LEMD2,ANKR…
TF	Factor: RREB-1; motif: GGGWCSA	TF:M05439	0.000188666	113	RHOT2,ARFGAP1,FAM193B,NEURL4,TYK2,CCDC130,TNK2,SIN3B,IDUA,WDR90,NPEPL1,MOGS,CCNL2,SPG7,CXXC1,INPP5E,INPPL1,POFUT2,POMT1,BRAT1,SPSB3,FBXL6,CHTF18,DCAF15,ULK3,CLASRP,LMF2,CSNK1G2,NAT9,NDOR1,STARD3,ARHGEF1,ANKZF1,PPIL2,WDR91,LRCH4,UCKL1,PPP1R12C,RAD9A,TRMT2A,RHBDF1,ATAD3B,MRPL55,ABHD17A,TELO2,TMEM86B,GTPBP3,CDC37,ATG4B,TJAP1,USF1,CC2D1A,DXO,TSC2,USP20,OGFR,ATP13A1,SLC8B1,CACNB1,MEF2B,LEMD2,ANKRD13D,…
TF	Factor: Fli-1; motif: NACCGGAARTN; match class: 1	TF:M11400_1	0.000191836	69	RHOT2,ANAPC2,MAPK8IP3,TAF1C,DUS1L,CCDC130,TNK2,SIN3B,MOGS,CCNL2,SPG7,CXXC1,MAN2C1,INPP5E,AKAP17A,TRABD,TMEM175,LENG8,BRAT1,SPSB3,FBXL6,DDX39B,ULK3,CLASRP,CSNK1G2,METTL17,STARD3,PLEKHG5,ARHGEF1,PPIL2,MAN1B1,STX4,GTPBP3,SMG5,CDC37,ATG4B,USF1,DXO,TSC2,USP20,ATP13A1,LEMD2,ANKRD13D,SDR39U1,U2AF1L4,ZBTB17,SFSWAP,ZFYVE27,BRD9,ZNF276,PICK1,SRRT,FHOD1,EME2,ELMO3,OXLD1,FBXL8,SLC25A42,UVSSA,B3GAT3,C16ORF58,…
TF	Factor: AP-2gamma; motif: GCCYNCRGSN	TF:M03811	0.000196275	115	RHOT2,ANAPC2,TMEM259,TAF1C,FAM193B,C1ORF159,NEURL4,DUS1L,TNK2,SIN3B,WDR90,NPEPL1,CCNL2,SPG7,MAN2C1,INPP5E,AKAP17A,TRABD,INPPL1,POFUT2,POMT1,LENG8,BRAT1,SPSB3,MXD3,CHTF18,ULK3,CLASRP,LMF2,CSNK1G2,METTL17,NDOR1,STARD3,GLI4,MICALL2,PLEKHG5,ANKZF1,QTRT1,PPIL2,MAN1B1,UCKL1,PPP1R12C,TRMT2A,C1ORF35,EXOC3,RHBDF1,ATAD3B,MRPL55,ABHD17A,TELO2,TMEM86B,GTPBP3,ATG4B,MTA1,USF1,TOP3B,TSC2,USP20,LCAT,SLC8B1,CACNB…
TF	Factor: Zbtb37; motif: NYACCGCRNTCACCGCR	TF:M12345	0.000239741	83	ANAPC2,MAPK8IP3,FAM193B,SPPL2B,NEURL4,DUS1L,TNK2,SIN3B,IDUA,NPEPL1,CCNL2,MAN2C1,INPP5E,AKAP17A,INPPL1,TMEM175,POMT1,SPSB3,FBXL6,CHTF18,SNAPC4,CSNK1G2,NDOR1,STARD3,GLI4,PLEKHG5,ANKZF1,PPIL2,MAN1B1,LRCH4,PPP1R12C,TRMT2A,ATAD3B,ABHD17A,SMG5,CDC37,ATG4B,USF1,TOP3B,TSC2,LCAT,ANKRD13D,P4HTM,U2AF1L4,ZBTB17,NOXA1,SFSWAP,ZFYVE27,LDB1,RABL6,VPS9D1,POU6F1,ZNF276,SLC22A17,NSMF,SLC2A4RG,SRRT,ELMO3,DVL3,DPP7,D…
TF	Factor: Elf-1; motif: NAMCCGGAAGTN; match class: 1	TF:M11447_1	0.000249988	50	RHOT2,ARFGAP1,ANAPC2,MAPK8IP3,TAF1C,DUS1L,CCDC130,WDR90,CCNL2,MAN2C1,INPP5E,AKAP17A,TRABD,TMEM175,LENG8,FBXL6,CLASRP,NAT9,STARD3,PPIL2,PPP1R12C,STX4,SMG5,CDC37,USF1,DXO,TSC2,ITIH4,USP20,OGFR,ATP13A1,LEMD2,ANKRD13D,SDR39U1,U2AF1L4,ZNF276,PICK1,EME2,RASSF7,OXLD1,FBXL8,UVSSA,C16ORF58,DOCK6,WRAP73,ZNF335,TRIM41,PPP1R35,TSEN54,ERCC3
TF	Factor: GKLF; motif: GCCMCRCCCNNN; match class: 1	TF:M01588_1	0.00025071	66	SIN3B,ZMIZ2,CCNL2,INPP5E,POFUT2,BRAT1,MXD3,DDX39B,CHTF18,DCAF15,ULK3,CLASRP,LMF2,NAT9,METTL17,GLI4,MICALL2,MAN1B1,WDR91,LRCH4,STX4,ATAD3B,MRPL55,ABHD17A,TELO2,GTPBP3,SMG5,TJAP1,ITIH4,USP20,OGFR,SLC8B1,CACNB1,ANKRD13D,EVA1B,NOXA1,FAM229A,VPS9D1,ZNF276,ALS2CL,NSMF,SLC2A4RG,TSSK3,ELMO3,DVL3,DIP2A,RASSF7,LAMA5,ABCA2,FBXL8,SLC25A42,UVSSA,NCAPH2,B3GAT3,DOCK6,ZNF335,TRIM41,FADS3,SHANK3,TUBG2,TSEN54,UNC1…
TF	Factor: Hey2; motif: NNCACGYGNN	TF:M11052	0.000266899	145	RHOT2,ANAPC2,MAPK8IP3,TMEM259,TAF1C,FAM193B,SPPL2B,C1ORF159,DUS1L,TNK2,SIN3B,IDUA,WDR90,NPEPL1,ZMIZ2,MOGS,CCNL2,CXXC1,MAN2C1,AKAP17A,TMEM175,POFUT2,POMT1,LENG8,BRAT1,SPSB3,FBXL6,MXD3,CHTF18,DCAF15,ULK3,CLASRP,SNAPC4,LMF2,CSNK1G2,NAT9,METTL17,NDOR1,STARD3,GLI4,MICALL2,PLEKHG5,ARHGEF1,ANKZF1,QTRT1,PPIL2,MAN1B1,WDR91,LRCH4,PPP1R12C,RAD9A,TRMT2A,STX4,C1ORF35,RHBDF1,ATAD3B,MRPL55,ABHD17A,TELO2,TMEM86B…
TF	Factor: EHF; motif: CSCGGAARTN; match class: 1	TF:M02052_1	0.000276024	67	RHOT2,ARFGAP1,ANAPC2,MAPK8IP3,TAF1C,TYK2,CCDC130,WDR90,CCNL2,MAN2C1,AKAP17A,TRABD,TMEM175,LENG8,FBXL6,DDX39B,CHTF18,CLASRP,NAT9,STARD3,GLI4,PLEKHG5,PPIL2,PPP1R12C,STX4,ATAD3B,ABHD17A,GTPBP3,SMG5,CDC37,ATG4B,USF1,DXO,TSC2,ITIH4,USP20,OGFR,ATP13A1,ANKRD13D,GTF3C5,SDR39U1,P4HTM,U2AF1L4,SFSWAP,ZFYVE27,CMTR1,ZNF276,PICK1,DGKD,EME2,DVL3,RASSF7,OXLD1,FBXL8,B3GAT3,C16ORF58,SS18L1,DOCK6,WRAP73,TRIM41,NARF…
TF	Factor: KROX; motif: CCCGCCCCCRCCCC	TF:M00982	0.000287526	105	ARFGAP1,TAF1C,NEURL4,TNK2,SIN3B,IDUA,WDR90,ZMIZ2,CCNL2,SPG7,INPP5E,AKAP17A,INPPL1,POFUT2,POMT1,BRAT1,SPSB3,FBXL6,MXD3,CHTF18,DCAF15,CLASRP,LMF2,CSNK1G2,NAT9,METTL17,GLI4,MICALL2,ANKZF1,LRCH4,PPP1R12C,RAD9A,C1ORF35,RHBDF1,ABHD17A,TELO2,GTPBP3,CDC37,ATG4B,TJAP1,MTA1,USP20,OGFR,ATP13A1,CACNB1,MEF2B,LEMD2,ANKRD13D,SDR39U1,U2AF1L4,ZBTB17,EVA1B,NOXA1,LDB1,RABL6,MYL5,FAM229A,VPS9D1,POU6F1,ZNF276,ALS2CL,…
TF	Factor: AP-2; motif: GSCCSCRGGCNRNRNN; match class: 1	TF:M00800_1	0.000303768	69	RHOT2,ANAPC2,MAPK8IP3,FAM193B,SPPL2B,DUS1L,TNK2,SIN3B,NPEPL1,ZMIZ2,MOGS,SPG7,MAN2C1,INPP5E,INPPL1,POFUT2,LENG8,SPSB3,FBXL6,CLASRP,CSNK1G2,GLI4,MICALL2,UCKL1,ATAD3B,TELO2,TMEM86B,ATG4B,MTA1,TOP3B,OGFR,LEMD2,ANKRD13D,EVA1B,NOXA1,ZFYVE27,LDB1,RABL6,CMTR1,POU6F1,BRD9,ZNF276,SLC2A4RG,FHOD1,EME2,ELMO3,DPP7,RASSF7,LAMA5,ABCA2,OXLD1,HDAC7,UVSSA,SS18L1,TMEM184A,FAM160B2,WRAP73,DENND4B,NARF,TUBG2,PPP1R35,T…
TF	Factor: Sp3; motif: ASMCTTGGGSRGGG; match class: 1	TF:M00665_1	0.000307904	46	C1ORF159,NEURL4,ZMIZ2,CCNL2,INPP5E,AKAP17A,INPPL1,BRAT1,MXD3,DDX39B,CHTF18,ULK3,LMF2,CSNK1G2,NDOR1,GLI4,MICALL2,WDR91,LRCH4,UCKL1,STX4,ATAD3B,TELO2,GTPBP3,SMG5,ANKRD13D,LDB1,RABL6,MYL5,VPS9D1,POU6F1,ZNF276,ARHGAP27,RASSF7,OXLD1,HDAC7,NCAPH2,TMEM184A,DOCK6,SHANK3,FLYWCH1,CWC25,TSEN54,UNC119,TRPM4,PRR22
TF	Factor: YY1; motif: CAANATGGCGGC; match class: 1	TF:M10436_1	0.000307904	46	ANAPC2,MAPK8IP3,TMEM259,FAM193B,SPPL2B,WDR90,CCNL2,CXXC1,DDX39B,LMF2,NAT9,MICALL2,QTRT1,MAN1B1,WDR91,LRCH4,ATAD3B,MRPL55,ABHD17A,TELO2,SMG5,ATG4B,MTA1,USF1,ATP13A1,LEMD2,P4HTM,ZFYVE27,FAM229A,VPS9D1,BRD9,ZNF276,TSSK3,FHOD1,ELMO3,DVL3,OXLD1,NCAPH2,DOCK6,ZNF335,TRIM41,NARF,HES4,PLCG1,ARL6IP5,LMBRD1
TF	Factor: ZF5; motif: NRNGNGCGCGCWN; match class: 1	TF:M00333_1	0.000319838	144	RHOT2,ARFGAP1,ANAPC2,MAPK8IP3,TMEM259,TAF1C,FAM193B,SPPL2B,NEURL4,TYK2,CCDC130,TNK2,IDUA,WDR90,NPEPL1,ZMIZ2,CCNL2,SPG7,CXXC1,MAN2C1,INPP5E,AKAP17A,TRABD,INPPL1,TMEM175,POFUT2,POMT1,LENG8,BRAT1,SPSB3,FBXL6,MXD3,DDX39B,CHTF18,DCAF15,ULK3,CLASRP,LMF2,VPS28,CSNK1G2,NAT9,METTL17,NDOR1,GLI4,MICALL2,PLEKHG5,ARHGEF1,ANKZF1,QTRT1,PPIL2,LMBR1L,MAN1B1,WDR91,LRCH4,PPP1R12C,RAD9A,TRMT2A,STX4,C1ORF35,RHBDF1,AT…
TF	Factor: LRF; motif: NGNAGNGGGTYN	TF:M04617	0.000322759	89	RHOT2,ANAPC2,MAPK8IP3,TMEM259,C1ORF159,NEURL4,DUS1L,CCDC130,SIN3B,WDR90,NPEPL1,ZMIZ2,MOGS,CXXC1,TRABD,INPPL1,TMEM175,POFUT2,POMT1,CHTF18,DCAF15,ULK3,CLASRP,CSNK1G2,NDOR1,MICALL2,ARHGEF1,WDR91,LRCH4,STX4,C1ORF35,EXOC3,ATAD3B,ABHD17A,TELO2,GTPBP3,CDC37,ATG4B,TJAP1,MTA1,TOP3B,CC2D1A,ITIH4,OGFR,ATP13A1,LCAT,CACNB1,MEF2B,P4HTM,EVA1B,ZFYVE27,RABL6,MYL5,FAM229A,VPS9D1,POU6F1,BRD9,ZNF276,SLC22A17,NSMF,SL…
TF	Factor: E2F-1:Elk-1; motif: SGCGCSNNAMCGGAAGT; match class: 1	TF:M08205_1	0.000322878	128	RHOT2,ARFGAP1,ANAPC2,MAPK8IP3,TMEM259,FAM193B,NEURL4,DUS1L,TYK2,TNK2,SIN3B,WDR90,ZMIZ2,MOGS,CCNL2,SPG7,MAN2C1,INPP5E,AKAP17A,INPPL1,TMEM175,POFUT2,BRAT1,SPSB3,FBXL6,DDX39B,CHTF18,DCAF15,ULK3,CLASRP,SNAPC4,LMF2,NAT9,METTL17,NDOR1,STARD3,GLI4,MICALL2,PLEKHG5,ARHGEF1,ANKZF1,QTRT1,PPIL2,LMBR1L,MAN1B1,WDR91,LRCH4,PPP1R12C,RAD9A,TRMT2A,STX4,C1ORF35,EXOC3,RHBDF1,ABHD17A,TELO2,GTPBP3,CDC37,ATG4B,MTA1,CC2…
TF	Factor: BTEB2; motif: RGGGNGKGGN	TF:M07277	0.000323066	111	ARFGAP1,MAPK8IP3,NEURL4,TYK2,TNK2,SIN3B,IDUA,WDR90,ZMIZ2,CCNL2,INPP5E,AKAP17A,INPPL1,POFUT2,BRAT1,SPSB3,MXD3,DDX39B,CHTF18,DCAF15,ULK3,CLASRP,LMF2,VPS28,CSNK1G2,NAT9,METTL17,STARD3,GLI4,MICALL2,ARHGEF1,ANKZF1,LMBR1L,WDR91,RAD9A,TRMT2A,STX4,RHBDF1,ATAD3B,ABHD17A,TELO2,SMG5,CDC37,ATG4B,TJAP1,MTA1,DXO,USP20,ATP13A1,LCAT,SLC8B1,CACNB1,ANKRD13D,SDR39U1,P4HTM,U2AF1L4,ZBTB17,EVA1B,NOXA1,MYL5,FAM229A,VPS…
TF	Factor: SAP-1; motif: ACCGGAAGTNN	TF:M09607	0.000364666	74	RHOT2,ARFGAP1,MAPK8IP3,TAF1C,CCDC130,WDR90,MOGS,CXXC1,MAN2C1,AKAP17A,TRABD,INPPL1,TMEM175,POFUT2,LENG8,BRAT1,FBXL6,DDX39B,DCAF15,CLASRP,VPS28,NAT9,METTL17,NDOR1,STARD3,GLI4,ANKZF1,PPIL2,UCKL1,PPP1R12C,TRMT2A,STX4,C1ORF35,ABHD17A,SMG5,USF1,CC2D1A,TSC2,ITIH4,ATP13A1,LEMD2,ANKRD13D,GTF3C5,U2AF1L4,ZBTB17,NOXA1,ZFYVE27,PRKRIP1,CMTR1,VPS9D1,BRD9,ZNF276,PICK1,ARHGAP27,SRRT,EME2,DPP7,RASSF7,OXLD1,B3GAT3,…
TF	Factor: E2F-3; motif: NNGGCGGGAAA	TF:M09893	0.000375429	88	ARFGAP1,TMEM259,TAF1C,FAM193B,C1ORF159,NEURL4,DUS1L,TYK2,TNK2,WDR90,NPEPL1,AKAP17A,TRABD,TMEM175,BRAT1,SPSB3,FBXL6,MXD3,DDX39B,CHTF18,DCAF15,CLASRP,LMF2,CSNK1G2,NAT9,METTL17,NDOR1,STARD3,MICALL2,PPIL2,LMBR1L,WDR91,RAD9A,TRMT2A,ATAD3B,TELO2,SMG5,CDC37,TJAP1,MTA1,USF1,TOP3B,CC2D1A,SLC8B1,CACNB1,LEMD2,ANKRD13D,P4HTM,U2AF1L4,ZBTB17,ZFYVE27,LDB1,RABL6,FAM229A,BRD9,NSMF,SLC2A4RG,SRRT,BBS5,FHOD1,DGKD,EM…
TF	Factor: Sp3; motif: GGGGCGGGGSNN	TF:M07615	0.000382864	95	ARFGAP1,MAPK8IP3,FAM193B,NEURL4,TNK2,SIN3B,IDUA,WDR90,ZMIZ2,CCNL2,INPP5E,AKAP17A,INPPL1,POFUT2,BRAT1,MXD3,CHTF18,DCAF15,ULK3,CLASRP,LMF2,VPS28,CSNK1G2,NAT9,METTL17,STARD3,GLI4,MICALL2,ARHGEF1,ANKZF1,WDR91,LRCH4,RAD9A,STX4,ATAD3B,ABHD17A,TELO2,SMG5,CDC37,ATG4B,TJAP1,MTA1,DXO,USP20,ATP13A1,SLC8B1,CACNB1,ANKRD13D,U2AF1L4,ZBTB17,EVA1B,NOXA1,MYL5,VPS9D1,POU6F1,ZNF276,ALS2CL,SLC22A17,NSMF,SLC2A4RG,FHOD…
TF	Factor: ER81; motif: NNCCGGAAGYG	TF:M09913	0.000386794	53	RHOT2,MAPK8IP3,TAF1C,CCDC130,WDR90,MOGS,INPP5E,AKAP17A,TMEM175,POFUT2,LENG8,FBXL6,DDX39B,DCAF15,CLASRP,LMF2,NDOR1,STARD3,GLI4,PPIL2,ABHD17A,CDC37,DXO,TSC2,USP20,ATP13A1,LEMD2,ANKRD13D,GTF3C5,SDR39U1,U2AF1L4,ZBTB17,ZFYVE27,VPS9D1,BRD9,ZNF276,PICK1,DGKD,EME2,DVL3,FBXL8,UVSSA,NCAPH2,B3GAT3,C16ORF58,WRAP73,ZNF335,TRIM41,INO80B,CWC25,TSEN54,ERCC3,LMBRD1
TF	Factor: LBP-1; motif: NRCCGGTNNNNACCGGYN; match class: 1	TF:M11490_1	0.000404849	87	ANAPC2,TMEM259,TAF1C,SPPL2B,C1ORF159,TYK2,CCDC130,TNK2,SIN3B,NPEPL1,ZMIZ2,CCNL2,AKAP17A,TRABD,INPPL1,TMEM175,LENG8,FBXL6,ULK3,CLASRP,CSNK1G2,STARD3,ARHGEF1,ANKZF1,PPIL2,LRCH4,PPP1R12C,TRMT2A,RHBDF1,MRPL55,TELO2,GTPBP3,CDC37,ATG4B,TJAP1,CC2D1A,TSC2,LCAT,CACNB1,ANKRD13D,SDR39U1,P4HTM,NOXA1,SFSWAP,LDB1,PRKRIP1,RABL6,FAM229A,VPS9D1,POU6F1,ZNF276,SLC2A4RG,TSSK3,BBS5,FHOD1,EME2,DVL3,ABCA2,OXLD1,HDAC7,B…
TF	Factor: BTEB1; motif: GGGGGCGGGGCNGSGGGNGS; match class: 1	TF:M09723_1	0.000420373	88	RHOT2,ARFGAP1,NEURL4,TNK2,SIN3B,IDUA,ZMIZ2,CCNL2,INPP5E,AKAP17A,INPPL1,POFUT2,BRAT1,MXD3,CHTF18,DCAF15,ULK3,CLASRP,LMF2,CSNK1G2,NAT9,METTL17,GLI4,MICALL2,LMBR1L,WDR91,LRCH4,TRMT2A,RHBDF1,ATAD3B,MRPL55,ABHD17A,TELO2,GTPBP3,SMG5,ATG4B,TJAP1,MTA1,USP20,OGFR,ATP13A1,SLC8B1,CACNB1,LEMD2,ANKRD13D,P4HTM,EVA1B,NOXA1,RABL6,FAM229A,VPS9D1,POU6F1,BRD9,ZNF276,ALS2CL,NSMF,SLC2A4RG,TSSK3,FHOD1,ELMO3,DVL3,DPP7,…
TF	Factor: ZNF511; motif: GGRRGRGGCWGNG; match class: 1	TF:M09738_1	0.000432182	74	RHOT2,ARFGAP1,TAF1C,TNK2,SIN3B,IDUA,NPEPL1,ZMIZ2,MOGS,TRABD,TMEM175,POFUT2,BRAT1,FBXL6,CHTF18,DCAF15,LMF2,VPS28,CSNK1G2,QTRT1,WDR91,PPP1R12C,RAD9A,TRMT2A,C1ORF35,EXOC3,RHBDF1,SMG5,ATG4B,MTA1,CC2D1A,TSC2,USP20,OGFR,SLC8B1,CACNB1,ANKRD13D,P4HTM,EVA1B,NOXA1,LDB1,PRKRIP1,CMTR1,MYL5,FAM229A,VPS9D1,BRD9,ZNF276,ALS2CL,PICK1,SLC2A4RG,ARHGAP27,TSSK3,EME2,DIP2A,LAMA5,ABCA2,HDAC7,TMEM184A,FAM160B2,PIGQ,SLC2…
TF	Factor: Erg; motif: NACCGGAARYN; match class: 1	TF:M11392_1	0.000453062	57	RHOT2,MAPK8IP3,TAF1C,DUS1L,TNK2,CCNL2,CXXC1,MAN2C1,INPP5E,AKAP17A,TRABD,TMEM175,LENG8,FBXL6,DDX39B,CLASRP,CSNK1G2,METTL17,STARD3,PLEKHG5,ARHGEF1,PPIL2,STX4,GTPBP3,SMG5,CDC37,ATG4B,USF1,DXO,TSC2,USP20,ATP13A1,ANKRD13D,SDR39U1,U2AF1L4,SFSWAP,ZFYVE27,BRD9,ZNF276,PICK1,SRRT,FHOD1,EME2,OXLD1,FBXL8,SLC25A42,UVSSA,B3GAT3,C16ORF58,DOCK6,ZNF335,TRIM41,INO80B,PPP1R35,TSEN54,ERCC3,LMBRD1
TF	Factor: TCF-1; motif: ACATCGRGRCGCTGW	TF:M11601	0.000453795	161	RHOT2,ARFGAP1,ANAPC2,MAPK8IP3,TMEM259,TAF1C,FAM193B,SPPL2B,NEURL4,DUS1L,TYK2,CCDC130,TNK2,SIN3B,IDUA,WDR90,NPEPL1,ZMIZ2,MOGS,CCNL2,SPG7,CXXC1,MAN2C1,INPP5E,AKAP17A,TRABD,INPPL1,TMEM175,POFUT2,POMT1,LENG8,BRAT1,FBXL6,MXD3,CHTF18,DCAF15,ULK3,CLASRP,SNAPC4,LMF2,VPS28,CSNK1G2,NDOR1,STARD3,GLI4,MICALL2,PLEKHG5,ARHGEF1,ANKZF1,QTRT1,PPIL2,MAN1B1,WDR91,LRCH4,UCKL1,PPP1R12C,RAD9A,TRMT2A,STX4,C1ORF35,RHBDF…
TF	Factor: c-ets-2; motif: ACCGGAWRTN	TF:M02064	0.000498664	132	RHOT2,ARFGAP1,ANAPC2,MAPK8IP3,TAF1C,SPPL2B,DUS1L,TYK2,CCDC130,TNK2,SIN3B,IDUA,WDR90,ZMIZ2,MOGS,CCNL2,SPG7,CXXC1,MAN2C1,INPP5E,AKAP17A,TRABD,TMEM175,POFUT2,LENG8,BRAT1,SPSB3,FBXL6,DDX39B,DCAF15,ULK3,CLASRP,LMF2,VPS28,CSNK1G2,METTL17,NDOR1,STARD3,GLI4,PLEKHG5,ARHGEF1,ANKZF1,QTRT1,PPIL2,MAN1B1,LRCH4,UCKL1,PPP1R12C,RAD9A,TRMT2A,STX4,MRPL55,ABHD17A,TELO2,GTPBP3,SMG5,CDC37,ATG4B,MTA1,USF1,TOP3B,DXO,TSC…
TF	Factor: E2F-1; motif: NNNNGGCGGGAARN	TF:M09892	0.000500774	152	RHOT2,ARFGAP1,ANAPC2,MAPK8IP3,TMEM259,TAF1C,FAM193B,SPPL2B,C1ORF159,NEURL4,DUS1L,TYK2,TNK2,SIN3B,WDR90,NPEPL1,ZMIZ2,MOGS,CCNL2,SPG7,CXXC1,MAN2C1,INPP5E,AKAP17A,TRABD,TMEM175,POFUT2,LENG8,BRAT1,SPSB3,FBXL6,MXD3,DDX39B,CHTF18,DCAF15,ULK3,CLASRP,SNAPC4,LMF2,CSNK1G2,NAT9,METTL17,NDOR1,STARD3,GLI4,MICALL2,PLEKHG5,ARHGEF1,QTRT1,PPIL2,LMBR1L,MAN1B1,WDR91,LRCH4,UCKL1,RAD9A,TRMT2A,STX4,C1ORF35,RHBDF1,ATAD…
TF	Factor: RNF96; motif: BCCCGCRGCC; match class: 1	TF:M01199_1	0.000517738	69	ARFGAP1,MAPK8IP3,FAM193B,DUS1L,TNK2,IDUA,MOGS,MAN2C1,INPP5E,INPPL1,TMEM175,POFUT2,BRAT1,SPSB3,FBXL6,CHTF18,DCAF15,LMF2,CSNK1G2,GLI4,LRCH4,STX4,C1ORF35,ATAD3B,ATG4B,MTA1,USF1,CC2D1A,OGFR,LEMD2,ANKRD13D,EVA1B,NOXA1,LDB1,RABL6,FAM229A,POU6F1,BRD9,ZNF276,SLC2A4RG,SRRT,TSSK3,DVL3,DPP7,RASSF7,LAMA5,ABCA2,UVSSA,NCAPH2,SS18L1,DOCK6,ZNF335,SLC25A28,TRIM41,TRIM7,DENND4B,NARF,SHANK3,FLYWCH1,PPP1R35,TSEN54,T…
TF	Factor: AP-2gamma; motif: NTGSCCTGRGGSNN; match class: 1	TF:M09591_1	0.000520882	52	ARFGAP1,ANAPC2,TMEM259,FAM193B,TNK2,WDR90,NPEPL1,MOGS,CCNL2,INPP5E,AKAP17A,TMEM175,LENG8,FBXL6,CHTF18,DCAF15,CLASRP,LMF2,NDOR1,PLEKHG5,ANKZF1,UCKL1,PPP1R12C,TRMT2A,ATAD3B,TMEM86B,TJAP1,MTA1,CC2D1A,OGFR,P4HTM,U2AF1L4,EVA1B,ZFYVE27,MYL5,VPS9D1,ZNF276,ALS2CL,NSMF,EME2,DIP2A,RASSF7,HDAC7,SLC25A42,NCAPH2,B3GAT3,TMEM184A,PIGQ,SLC25A28,SHANK3,PRR22,PLCG1
TF	Factor: ERF; motif: ACCGGAARYN	TF:M02061	0.000572314	49	RHOT2,MAPK8IP3,TAF1C,MOGS,CCNL2,CXXC1,AKAP17A,TRABD,TMEM175,POFUT2,LENG8,FBXL6,DDX39B,DCAF15,CLASRP,METTL17,NDOR1,STARD3,PLEKHG5,QTRT1,STX4,GTPBP3,SMG5,ATG4B,USF1,DXO,TSC2,ATP13A1,LEMD2,GTF3C5,U2AF1L4,ZBTB17,VPS9D1,ZNF276,PICK1,SRRT,EME2,DVL3,OXLD1,B3GAT3,C16ORF58,WRAP73,TRIM41,INO80B,PPP1R35,ERCC3,ZNF513,PARVA,LMBRD1
TF	Factor: KLF3; motif: NNNNNNGGGCGGGGCNNGN; match class: 1	TF:M09970_1	0.000581182	63	ARFGAP1,NEURL4,TNK2,SIN3B,ZMIZ2,INPP5E,INPPL1,POFUT2,BRAT1,MXD3,CHTF18,DCAF15,ULK3,LMF2,NAT9,METTL17,GLI4,MICALL2,ANKZF1,MAN1B1,WDR91,RHBDF1,ATAD3B,MRPL55,TELO2,SMG5,ATG4B,TJAP1,MTA1,TSC2,USP20,OGFR,ATP13A1,SLC8B1,CACNB1,LEMD2,ANKRD13D,EVA1B,VPS9D1,ZNF276,ALS2CL,NSMF,SLC2A4RG,ELMO3,DVL3,DPP7,DIP2A,RASSF7,ABCA2,HDAC7,UVSSA,NCAPH2,B3GAT3,DOCK6,TRIM41,TRIM7,SHANK3,TSEN54,UNC119,ILKAP,PLCG1,LIN7B,LMB…
TF	Factor: FLI-1; motif: NAYTTCCGGT	TF:M08913	0.000592355	109	RHOT2,ARFGAP1,ANAPC2,MAPK8IP3,TAF1C,DUS1L,TYK2,CCDC130,TNK2,SIN3B,WDR90,ZMIZ2,MOGS,CCNL2,SPG7,CXXC1,MAN2C1,INPP5E,AKAP17A,TRABD,TMEM175,POFUT2,LENG8,BRAT1,SPSB3,FBXL6,DDX39B,DCAF15,ULK3,CLASRP,LMF2,CSNK1G2,NAT9,METTL17,NDOR1,STARD3,GLI4,PLEKHG5,ARHGEF1,PPIL2,PPP1R12C,RAD9A,TRMT2A,STX4,ABHD17A,GTPBP3,SMG5,CDC37,ATG4B,USF1,TOP3B,CC2D1A,DXO,TSC2,ITIH4,USP20,OGFR,ATP13A1,LCAT,CACNB1,LEMD2,ANKRD13D,GT…
TF	Factor: GCMa:Erg; motif: ATGCGGGCGGAARKG; match class: 1	TF:M08487_1	0.000621914	113	RHOT2,ARFGAP1,MAPK8IP3,TMEM259,NEURL4,TNK2,NPEPL1,ZMIZ2,MOGS,CCNL2,SPG7,INPP5E,AKAP17A,INPPL1,POFUT2,POMT1,LENG8,BRAT1,SPSB3,FBXL6,CHTF18,DCAF15,ULK3,LMF2,VPS28,CSNK1G2,NAT9,STARD3,GLI4,MICALL2,ARHGEF1,PPIL2,LMBR1L,LRCH4,UCKL1,PPP1R12C,RAD9A,TRMT2A,STX4,C1ORF35,RHBDF1,ATAD3B,MRPL55,ABHD17A,ATG4B,TJAP1,MTA1,TSC2,OGFR,CACNB1,MEF2B,LEMD2,ANKRD13D,SDR39U1,U2AF1L4,ZBTB17,EVA1B,LDB1,PRKRIP1,RABL6,CMTR1…
TF	Factor: c-Ets-2; motif: NCCGGAAGTG; match class: 1	TF:M08759_1	0.000625411	53	RHOT2,ARFGAP1,MAPK8IP3,TAF1C,DUS1L,WDR90,MAN2C1,INPP5E,AKAP17A,TRABD,TMEM175,LENG8,BRAT1,FBXL6,CLASRP,NAT9,STARD3,GLI4,PPIL2,STX4,ABHD17A,SMG5,USF1,CC2D1A,DXO,TSC2,ITIH4,USP20,ATP13A1,LEMD2,ANKRD13D,SDR39U1,U2AF1L4,SFSWAP,ZFYVE27,BRD9,ZNF276,PICK1,SRRT,EME2,OXLD1,FBXL8,UVSSA,B3GAT3,C16ORF58,WRAP73,ZNF335,TRIM41,SHANK3,PPP1R35,TSEN54,ERCC3,LMBRD1
TF	Factor: ZNF692; motif: SYNGGSCCCASCCNC; match class: 1	TF:M09734_1	0.000636138	89	RHOT2,ARFGAP1,MAPK8IP3,FAM193B,NEURL4,TNK2,SIN3B,WDR90,NPEPL1,ZMIZ2,CCNL2,MAN2C1,AKAP17A,TRABD,INPPL1,TMEM175,POFUT2,POMT1,BRAT1,FBXL6,MXD3,CHTF18,DCAF15,ULK3,LMF2,CSNK1G2,NAT9,METTL17,STARD3,GLI4,MICALL2,PLEKHG5,LRCH4,TRMT2A,C1ORF35,RHBDF1,ATAD3B,TELO2,TMEM86B,ATG4B,MTA1,CC2D1A,ITIH4,USP20,OGFR,LCAT,CACNB1,ANKRD13D,GTF3C5,P4HTM,U2AF1L4,EVA1B,SFSWAP,LDB1,FAM229A,POU6F1,ALS2CL,NSMF,SLC2A4RG,ARHGAP…
TF	Factor: KLF15; motif: RCCMCRCCCMCN; match class: 1	TF:M12160_1	0.000650461	106	MAPK8IP3,NEURL4,CCDC130,TNK2,SIN3B,IDUA,WDR90,NPEPL1,ZMIZ2,SPG7,INPP5E,AKAP17A,TRABD,INPPL1,TMEM175,POFUT2,POMT1,LENG8,BRAT1,SPSB3,FBXL6,MXD3,DDX39B,CHTF18,DCAF15,CLASRP,LMF2,CSNK1G2,NAT9,MICALL2,PLEKHG5,PPIL2,MAN1B1,WDR91,LRCH4,UCKL1,TRMT2A,STX4,RHBDF1,ATAD3B,ABHD17A,TELO2,GTPBP3,SMG5,ATG4B,TJAP1,MTA1,CC2D1A,USP20,OGFR,LCAT,SLC8B1,CACNB1,MEF2B,ANKRD13D,P4HTM,U2AF1L4,EVA1B,NOXA1,LDB1,RABL6,MYL5,F…
TF	Factor: WT1; motif: GNGGGGGCGGGG; match class: 1	TF:M03893_1	0.000666915	65	NEURL4,TNK2,SIN3B,WDR90,ZMIZ2,SPG7,AKAP17A,INPPL1,POFUT2,POMT1,BRAT1,SPSB3,FBXL6,MXD3,CHTF18,DCAF15,CLASRP,LMF2,CSNK1G2,NAT9,MICALL2,LRCH4,RAD9A,RHBDF1,ABHD17A,TELO2,ATG4B,TJAP1,MTA1,USP20,OGFR,CACNB1,MEF2B,LEMD2,ANKRD13D,EVA1B,NOXA1,ZFYVE27,LDB1,RABL6,VPS9D1,POU6F1,ZNF276,SLC22A17,SLC2A4RG,FHOD1,ELMO3,DVL3,DPP7,RASSF7,ABCA2,SLC25A42,UVSSA,NCAPH2,FAM160B2,PIGQ,SLC25A28,TRIM41,SHANK3,TSEN54,UNC119…
TF	Factor: GABPalpha; motif: RCCGGAWRYN	TF:M02074	0.000668315	72	RHOT2,ARFGAP1,ANAPC2,MAPK8IP3,TAF1C,DUS1L,CCDC130,TNK2,SIN3B,WDR90,MOGS,SPG7,AKAP17A,TRABD,TMEM175,POFUT2,LENG8,SPSB3,FBXL6,DDX39B,DCAF15,ULK3,CLASRP,CSNK1G2,METTL17,NDOR1,STARD3,GLI4,ARHGEF1,PPIL2,PPP1R12C,ABHD17A,GTPBP3,CDC37,ATG4B,TOP3B,DXO,TSC2,USP20,ATP13A1,CACNB1,LEMD2,ANKRD13D,GTF3C5,U2AF1L4,ZBTB17,SFSWAP,ZFYVE27,VPS9D1,POU6F1,BRD9,ZNF276,PICK1,SRRT,EME2,HDAC7,SLC25A42,UVSSA,B3GAT3,C16ORF5…
TF	Factor: AP-2beta; motif: NSCCYNRGGSN	TF:M11477	0.000679853	108	RHOT2,ARFGAP1,ANAPC2,MAPK8IP3,TMEM259,FAM193B,SPPL2B,C1ORF159,DUS1L,CCDC130,TNK2,IDUA,WDR90,NPEPL1,SPG7,CXXC1,MAN2C1,INPP5E,AKAP17A,TMEM175,LENG8,BRAT1,SPSB3,FBXL6,MXD3,ULK3,CLASRP,LMF2,VPS28,NAT9,METTL17,GLI4,MICALL2,PLEKHG5,ANKZF1,PPIL2,MAN1B1,WDR91,UCKL1,PPP1R12C,TRMT2A,STX4,C1ORF35,EXOC3,MRPL55,ABHD17A,TELO2,TMEM86B,GTPBP3,ATG4B,TJAP1,MTA1,USF1,CC2D1A,DXO,OGFR,LCAT,SLC8B1,CACNB1,LEMD2,ANKRD13…
TF	Factor: c-Myc:Max; motif: GCCAYGYGSN; match class: 1	TF:M00322_1	0.000737071	52	ANAPC2,TMEM259,IDUA,WDR90,NPEPL1,MAN2C1,LENG8,MXD3,CHTF18,ULK3,CLASRP,VPS28,CSNK1G2,GLI4,ANKZF1,QTRT1,MAN1B1,TRMT2A,C1ORF35,ATAD3B,TELO2,GTPBP3,CDC37,MTA1,TOP3B,USP20,OGFR,BRD9,ZNF276,ALS2CL,NSMF,EME2,DPP7,DIP2A,LAMA5,ABCA2,HDAC7,B3GAT3,SS18L1,TMEM184A,DOCK6,SUN1,WRAP73,FADS3,DENND4B,TSEN54,UNC119,ILKAP,HES4,PLCG1,LIN7B,PARVA
TF	Factor: Elk-1; motif: NRSCGGAAGNN; match class: 1	TF:M11434_1	0.00074552	53	RHOT2,ARFGAP1,MAPK8IP3,TMEM259,TAF1C,DUS1L,TNK2,WDR90,CCNL2,MAN2C1,INPP5E,AKAP17A,TMEM175,FBXL6,DDX39B,CLASRP,CSNK1G2,NAT9,NDOR1,STARD3,GLI4,PLEKHG5,PPIL2,RAD9A,STX4,ABHD17A,SMG5,CDC37,USF1,DXO,TSC2,ATP13A1,SDR39U1,U2AF1L4,SFSWAP,BRD9,ZNF276,PICK1,EME2,DVL3,OXLD1,HDAC7,UVSSA,C16ORF58,SS18L1,WRAP73,TRIM41,NARF,CWC25,PPP1R35,ERCC3,ZNF513,LMBRD1
TF	Factor: AP-2alpha; motif: NSCCNCRGGSN	TF:M07348	0.000746366	106	ARFGAP1,ANAPC2,MAPK8IP3,FAM193B,C1ORF159,DUS1L,TNK2,WDR90,NPEPL1,ZMIZ2,MOGS,SPG7,MAN2C1,INPP5E,AKAP17A,TRABD,INPPL1,TMEM175,POFUT2,LENG8,BRAT1,SPSB3,FBXL6,DCAF15,ULK3,CLASRP,LMF2,METTL17,STARD3,GLI4,ANKZF1,PPIL2,MAN1B1,WDR91,LRCH4,UCKL1,PPP1R12C,RAD9A,TRMT2A,C1ORF35,RHBDF1,ATAD3B,MRPL55,TMEM86B,ATG4B,MTA1,USF1,CC2D1A,OGFR,CACNB1,MEF2B,LEMD2,ANKRD13D,P4HTM,ZBTB17,EVA1B,LDB1,PRKRIP1,RABL6,MYL5,VPS9…
TF	Factor: TCF-1; motif: ACATCGRGRCGCTGW	TF:M11603	0.00075685	170	RHOT2,ARFGAP1,ANAPC2,MAPK8IP3,TMEM259,TAF1C,FAM193B,SPPL2B,C1ORF159,NEURL4,DUS1L,TYK2,CCDC130,TNK2,SIN3B,IDUA,WDR90,NPEPL1,ZMIZ2,MOGS,CCNL2,SPG7,CXXC1,MAN2C1,INPP5E,AKAP17A,TRABD,INPPL1,TMEM175,POFUT2,POMT1,LENG8,BRAT1,SPSB3,FBXL6,MXD3,DDX39B,CHTF18,DCAF15,ULK3,CLASRP,SNAPC4,LMF2,VPS28,CSNK1G2,NDOR1,STARD3,GLI4,MICALL2,PLEKHG5,ARHGEF1,ANKZF1,QTRT1,PPIL2,MAN1B1,WDR91,LRCH4,UCKL1,PPP1R12C,RAD9A,TRM…
TF	Factor: pax-6; motif: NYACGCNTSRNYGCNYN	TF:M11883	0.000795563	151	RHOT2,ARFGAP1,ANAPC2,MAPK8IP3,TMEM259,TAF1C,FAM193B,SPPL2B,C1ORF159,NEURL4,DUS1L,TYK2,CCDC130,TNK2,SIN3B,IDUA,WDR90,ZMIZ2,MOGS,CCNL2,SPG7,CXXC1,MAN2C1,INPP5E,AKAP17A,INPPL1,TMEM175,POFUT2,POMT1,LENG8,BRAT1,SPSB3,FBXL6,MXD3,DDX39B,CHTF18,DCAF15,ULK3,CLASRP,LMF2,VPS28,CSNK1G2,NAT9,METTL17,NDOR1,STARD3,GLI4,MICALL2,ARHGEF1,QTRT1,PPIL2,LMBR1L,MAN1B1,WDR91,UCKL1,RAD9A,TRMT2A,STX4,C1ORF35,EXOC3,ATAD3B,…
TF	Factor: SP1; motif: NCCCCKCCCCC	TF:M07226	0.000801789	108	ARFGAP1,NEURL4,TYK2,TNK2,SIN3B,IDUA,WDR90,ZMIZ2,CCNL2,INPP5E,AKAP17A,INPPL1,POFUT2,POMT1,BRAT1,SPSB3,MXD3,DDX39B,CHTF18,DCAF15,ULK3,CLASRP,LMF2,CSNK1G2,NAT9,METTL17,STARD3,GLI4,MICALL2,ARHGEF1,ANKZF1,WDR91,LRCH4,RAD9A,TRMT2A,STX4,RHBDF1,ATAD3B,ABHD17A,TELO2,SMG5,CDC37,ATG4B,TJAP1,MTA1,USF1,CC2D1A,DXO,USP20,OGFR,ATP13A1,SLC8B1,CACNB1,ANKRD13D,U2AF1L4,ZBTB17,EVA1B,LDB1,MYL5,FAM229A,VPS9D1,POU6F1,ZN…
TF	Factor: c-ets-1; motif: ACCGGAWGTN	TF:M02063	0.000829687	102	RHOT2,ARFGAP1,MAPK8IP3,TAF1C,DUS1L,TYK2,CCDC130,WDR90,ZMIZ2,MOGS,CCNL2,CXXC1,MAN2C1,INPP5E,AKAP17A,TRABD,TMEM175,POFUT2,LENG8,BRAT1,FBXL6,DDX39B,DCAF15,ULK3,CLASRP,LMF2,CSNK1G2,NAT9,METTL17,NDOR1,STARD3,GLI4,PLEKHG5,ANKZF1,QTRT1,PPIL2,MAN1B1,UCKL1,RAD9A,TRMT2A,STX4,ABHD17A,TELO2,GTPBP3,SMG5,CDC37,ATG4B,MTA1,USF1,TOP3B,CC2D1A,DXO,TSC2,ITIH4,USP20,ATP13A1,CACNB1,LEMD2,ANKRD13D,GTF3C5,SDR39U1,U2AF1L…
TF	Factor: Sp3; motif: ASMCTTGGGSRGGG	TF:M00665	0.000838827	103	ARFGAP1,MAPK8IP3,TMEM259,FAM193B,SPPL2B,C1ORF159,NEURL4,TYK2,TNK2,ZMIZ2,CCNL2,INPP5E,AKAP17A,TRABD,INPPL1,POFUT2,LENG8,BRAT1,MXD3,DDX39B,CHTF18,DCAF15,ULK3,CLASRP,LMF2,VPS28,CSNK1G2,NDOR1,STARD3,GLI4,MICALL2,PLEKHG5,PPIL2,LMBR1L,WDR91,LRCH4,UCKL1,RAD9A,TRMT2A,STX4,ATAD3B,MRPL55,TELO2,TMEM86B,GTPBP3,SMG5,ATG4B,MTA1,CC2D1A,DXO,ITIH4,LCAT,SLC8B1,ANKRD13D,P4HTM,U2AF1L4,ZBTB17,EVA1B,LDB1,RABL6,CMTR1,M…
TF	Factor: AP-2alphaA; motif: ANNGCCTNAGGSNNT	TF:M01045	0.00084092	85	ARFGAP1,MAPK8IP3,TMEM259,FAM193B,SPPL2B,CCDC130,TNK2,IDUA,WDR90,NPEPL1,SPG7,CXXC1,AKAP17A,INPPL1,POFUT2,POMT1,FBXL6,MXD3,CHTF18,DCAF15,CLASRP,SNAPC4,LMF2,VPS28,CSNK1G2,MICALL2,PLEKHG5,ARHGEF1,PPIL2,MAN1B1,WDR91,UCKL1,PPP1R12C,STX4,C1ORF35,EXOC3,RHBDF1,MRPL55,ABHD17A,TELO2,GTPBP3,ATG4B,TJAP1,USF1,CC2D1A,DXO,LCAT,SLC8B1,ANKRD13D,P4HTM,U2AF1L4,EVA1B,NOXA1,SFSWAP,LDB1,PRKRIP1,MYL5,FAM229A,ALS2CL,NSMF…
TF	Factor: Erg; motif: NNACCGGAARTSN; match class: 1	TF:M09608_1	0.000887325	46	RHOT2,MAPK8IP3,TAF1C,DUS1L,CCDC130,IDUA,AKAP17A,TRABD,LENG8,BRAT1,DDX39B,CLASRP,LMF2,METTL17,NDOR1,STARD3,ARHGEF1,STX4,ABHD17A,GTPBP3,SMG5,ATG4B,TOP3B,TSC2,USP20,ATP13A1,LEMD2,ANKRD13D,U2AF1L4,ZBTB17,PRKRIP1,BRD9,PICK1,SRRT,EME2,ELMO3,OXLD1,SLC25A42,UVSSA,NCAPH2,B3GAT3,TRIM41,DENND4B,INO80B,PPP1R35,LMBRD1
TF	Factor: c-Myc:Max; motif: GCCAYGYGSN	TF:M00322	0.000941886	104	RHOT2,ANAPC2,TMEM259,TAF1C,FAM193B,SPPL2B,C1ORF159,DUS1L,TNK2,SIN3B,IDUA,WDR90,NPEPL1,ZMIZ2,CCNL2,CXXC1,MAN2C1,INPP5E,LENG8,BRAT1,SPSB3,MXD3,CHTF18,ULK3,CLASRP,SNAPC4,VPS28,CSNK1G2,NAT9,GLI4,MICALL2,ANKZF1,QTRT1,MAN1B1,PPP1R12C,RAD9A,TRMT2A,STX4,C1ORF35,RHBDF1,ATAD3B,MRPL55,ABHD17A,TELO2,GTPBP3,SMG5,CDC37,MTA1,TOP3B,DXO,TSC2,USP20,OGFR,ATP13A1,SLC8B1,CACNB1,LEMD2,U2AF1L4,FAM229A,VPS9D1,POU6F1,BRD…
TF	Factor: LRF; motif: GGGGKYNNB	TF:M01100	0.000946607	101	RHOT2,ARFGAP1,TAF1C,C1ORF159,NEURL4,DUS1L,TNK2,IDUA,WDR90,NPEPL1,CCNL2,CXXC1,INPP5E,TRABD,INPPL1,POFUT2,MXD3,ULK3,LMF2,CSNK1G2,NAT9,NDOR1,STARD3,GLI4,PLEKHG5,ARHGEF1,QTRT1,PPP1R12C,TRMT2A,RHBDF1,MRPL55,GTPBP3,SMG5,ATG4B,TJAP1,MTA1,ITIH4,USP20,OGFR,LCAT,CACNB1,ANKRD13D,GTF3C5,SDR39U1,P4HTM,EVA1B,NOXA1,LDB1,CMTR1,MYL5,FAM229A,VPS9D1,POU6F1,BRD9,ZNF276,ALS2CL,SLC22A17,PICK1,NSMF,SLC2A4RG,ARHGAP27,SR…
TF	Factor: AP-2beta; motif: GCNNNGGSCNGVGGGN; match class: 1	TF:M01858_1	0.000954059	55	ARFGAP1,FAM193B,DUS1L,TNK2,IDUA,WDR90,NPEPL1,ZMIZ2,INPP5E,INPPL1,POFUT2,CHTF18,DCAF15,LMF2,CSNK1G2,NDOR1,ARHGEF1,C1ORF35,RHBDF1,ATAD3B,MRPL55,MTA1,TOP3B,CC2D1A,USP20,OGFR,LEMD2,ANKRD13D,P4HTM,NOXA1,RABL6,VPS9D1,POU6F1,BRD9,ZNF276,SLC2A4RG,ELMO3,DPP7,DIP2A,ABCA2,HDAC7,SLC25A42,UVSSA,NCAPH2,SS18L1,FAM160B2,SLC25A28,FADS3,NARF,SHANK3,TSEN54,UNC119,TRPM4,ZNF513,PRR22
TF	Factor: SP2; motif: GNNGGGGGCGGGGSN; match class: 1	TF:M03807_1	0.000956993	67	ARFGAP1,SIN3B,ZMIZ2,INPP5E,AKAP17A,INPPL1,POFUT2,BRAT1,SPSB3,MXD3,CHTF18,DCAF15,ULK3,CLASRP,LMF2,CSNK1G2,NAT9,GLI4,MICALL2,ANKZF1,WDR91,LRCH4,RAD9A,ATAD3B,MRPL55,ABHD17A,TELO2,SMG5,ATG4B,TJAP1,MTA1,USP20,OGFR,ATP13A1,SLC8B1,CACNB1,LEMD2,ANKRD13D,EVA1B,VPS9D1,ZNF276,ALS2CL,NSMF,SLC2A4RG,ELMO3,DVL3,DIP2A,RASSF7,ABCA2,HDAC7,UVSSA,NCAPH2,B3GAT3,C16ORF58,DOCK6,FAM160B2,TRIM41,FADS3,SHANK3,FLYWCH1,TSEN…
TF	Factor: Elf-1; motif: NANGCGGAAGTR; match class: 1	TF:M11452_1	0.000966294	37	RHOT2,ARFGAP1,TAF1C,CCDC130,WDR90,CCNL2,AKAP17A,TMEM175,LENG8,FBXL6,CLASRP,NAT9,NDOR1,STARD3,GLI4,PPIL2,PPP1R12C,STX4,ABHD17A,SMG5,USF1,TSC2,ATP13A1,GTF3C5,U2AF1L4,CMTR1,BRD9,PICK1,RASSF7,OXLD1,WRAP73,TRIM41,NARF,CWC25,PPP1R35,ERCC3,PARVA
TF	Factor: GABP-alpha; motif: CTTCCK; match class: 1	TF:M01660_1	0.000988834	77	RHOT2,ARFGAP1,MAPK8IP3,TMEM259,TAF1C,DUS1L,TYK2,CCDC130,TNK2,WDR90,NPEPL1,CCNL2,CXXC1,MAN2C1,INPP5E,AKAP17A,TRABD,TMEM175,LENG8,FBXL6,DDX39B,CHTF18,CLASRP,LMF2,CSNK1G2,NAT9,NDOR1,STARD3,GLI4,PLEKHG5,PPIL2,PPP1R12C,RAD9A,STX4,RHBDF1,ABHD17A,SMG5,CDC37,USF1,DXO,TSC2,ITIH4,USP20,OGFR,ATP13A1,ANKRD13D,SDR39U1,U2AF1L4,NOXA1,SFSWAP,ZFYVE27,CMTR1,BRD9,ZNF276,PICK1,ARHGAP27,EME2,DVL3,DPP7,OXLD1,FBXL8,HDA…
TF	Factor: pax-6; motif: NYACGCNTSRNYGCNYN; match class: 1	TF:M11883_1	0.00104209	103	RHOT2,ARFGAP1,ANAPC2,MAPK8IP3,TMEM259,C1ORF159,NEURL4,DUS1L,TYK2,CCDC130,SIN3B,IDUA,WDR90,ZMIZ2,MOGS,SPG7,CXXC1,MAN2C1,INPPL1,TMEM175,POFUT2,POMT1,LENG8,BRAT1,MXD3,CHTF18,ULK3,CLASRP,VPS28,CSNK1G2,NAT9,NDOR1,STARD3,GLI4,MICALL2,QTRT1,PPIL2,MAN1B1,UCKL1,RAD9A,TRMT2A,C1ORF35,ATAD3B,ABHD17A,TELO2,SMG5,CDC37,ATG4B,USF1,CC2D1A,USP20,OGFR,ATP13A1,CACNB1,LEMD2,GTF3C5,P4HTM,U2AF1L4,ZBTB17,EVA1B,SFSWAP,LD…
TF	Factor: Egr-1; motif: GCGCATGCG; match class: 1	TF:M04869_1	0.00106152	125	ARFGAP1,ANAPC2,MAPK8IP3,TMEM259,TAF1C,FAM193B,SPPL2B,DUS1L,TYK2,CCDC130,TNK2,SIN3B,WDR90,NPEPL1,ZMIZ2,MOGS,CCNL2,SPG7,CXXC1,INPP5E,AKAP17A,INPPL1,TMEM175,POFUT2,POMT1,LENG8,BRAT1,SPSB3,MXD3,DDX39B,CHTF18,ULK3,CLASRP,LMF2,CSNK1G2,NAT9,NDOR1,STARD3,GLI4,ANKZF1,PPIL2,MAN1B1,WDR91,PPP1R12C,RAD9A,TRMT2A,STX4,C1ORF35,RHBDF1,ATAD3B,ABHD17A,TELO2,GTPBP3,CDC37,ATG4B,MTA1,USF1,CC2D1A,DXO,OGFR,ATP13A1,SLC8B…
TF	Factor: CTCF; motif: NCCRSTAGGGGGCGC	TF:M08911	0.00116231	115	RHOT2,ARFGAP1,MAPK8IP3,TMEM259,TAF1C,FAM193B,SPPL2B,NEURL4,SIN3B,IDUA,WDR90,NPEPL1,SPG7,CXXC1,INPP5E,AKAP17A,TRABD,INPPL1,TMEM175,POFUT2,LENG8,BRAT1,SPSB3,FBXL6,MXD3,CHTF18,DCAF15,ULK3,CLASRP,LMF2,CSNK1G2,NAT9,STARD3,GLI4,MICALL2,PLEKHG5,ANKZF1,MAN1B1,LRCH4,UCKL1,PPP1R12C,RAD9A,TRMT2A,RHBDF1,MRPL55,ABHD17A,TMEM86B,CDC37,MTA1,TSC2,OGFR,LCAT,SLC8B1,CACNB1,MEF2B,LEMD2,ANKRD13D,P4HTM,U2AF1L4,EVA1B,NO…
TF	Factor: Elf-1; motif: NANGCGGAAGTN; match class: 1	TF:M11448_1	0.0011742	45	RHOT2,ARFGAP1,TAF1C,TYK2,CCDC130,WDR90,NPEPL1,CCNL2,AKAP17A,TMEM175,LENG8,FBXL6,CHTF18,CLASRP,NAT9,NDOR1,STARD3,GLI4,PPIL2,PPP1R12C,RAD9A,STX4,ABHD17A,SMG5,CDC37,USF1,TSC2,OGFR,ATP13A1,GTF3C5,U2AF1L4,CMTR1,BRD9,PICK1,EME2,DVL3,RASSF7,OXLD1,WRAP73,TRIM41,NARF,CWC25,PPP1R35,ERCC3,ZNF513
TF	Factor: Sp1; motif: GGGGCGGGGC	TF:M07063	0.00119173	102	ARFGAP1,MAPK8IP3,FAM193B,NEURL4,TNK2,SIN3B,IDUA,WDR90,ZMIZ2,CCNL2,INPP5E,AKAP17A,INPPL1,POFUT2,POMT1,BRAT1,SPSB3,MXD3,CHTF18,DCAF15,ULK3,CLASRP,LMF2,VPS28,CSNK1G2,NAT9,METTL17,STARD3,GLI4,MICALL2,ARHGEF1,ANKZF1,WDR91,LRCH4,RAD9A,STX4,ATAD3B,ABHD17A,TELO2,SMG5,CDC37,ATG4B,TJAP1,MTA1,DXO,USP20,ATP13A1,SLC8B1,CACNB1,ANKRD13D,U2AF1L4,ZBTB17,EVA1B,NOXA1,MYL5,VPS9D1,POU6F1,ZNF276,ALS2CL,SLC22A17,NSMF,S…
TF	Factor: Sp2; motif: GGGGCGGGG	TF:M10435	0.00119173	102	ARFGAP1,MAPK8IP3,FAM193B,NEURL4,TNK2,SIN3B,IDUA,WDR90,ZMIZ2,CCNL2,INPP5E,AKAP17A,INPPL1,POFUT2,POMT1,BRAT1,SPSB3,MXD3,CHTF18,DCAF15,ULK3,CLASRP,LMF2,VPS28,CSNK1G2,NAT9,METTL17,STARD3,GLI4,MICALL2,ARHGEF1,ANKZF1,WDR91,LRCH4,RAD9A,STX4,ATAD3B,ABHD17A,TELO2,SMG5,CDC37,ATG4B,TJAP1,MTA1,DXO,USP20,ATP13A1,SLC8B1,CACNB1,ANKRD13D,U2AF1L4,ZBTB17,EVA1B,NOXA1,MYL5,VPS9D1,POU6F1,ZNF276,ALS2CL,SLC22A17,NSMF,S…
TF	Factor: ETS1; motif: ACCGGAARYN; match class: 1	TF:M03977_1	0.00121155	72	RHOT2,ANAPC2,MAPK8IP3,TAF1C,DUS1L,TYK2,CCDC130,TNK2,WDR90,MOGS,CCNL2,SPG7,CXXC1,MAN2C1,INPP5E,AKAP17A,TRABD,TMEM175,POFUT2,LENG8,BRAT1,SPSB3,FBXL6,DDX39B,ULK3,CSNK1G2,STARD3,PLEKHG5,ARHGEF1,PPIL2,MAN1B1,STX4,RHBDF1,GTPBP3,SMG5,CDC37,USF1,TOP3B,DXO,TSC2,USP20,ATP13A1,LEMD2,ANKRD13D,SDR39U1,U2AF1L4,ZBTB17,SFSWAP,ZFYVE27,CMTR1,VPS9D1,BRD9,ZNF276,PICK1,FHOD1,EME2,ELMO3,OXLD1,FBXL8,HDAC7,SLC25A42,UVSS…
TF	Factor: GLI; motif: MCVNNGACCACCCAV	TF:M03871	0.00121159	57	RHOT2,MAPK8IP3,CCDC130,IDUA,WDR90,NPEPL1,SPG7,INPP5E,INPPL1,POMT1,BRAT1,FBXL6,ULK3,LMF2,VPS28,QTRT1,PPIL2,MAN1B1,PPP1R12C,TRMT2A,STX4,C1ORF35,EXOC3,RHBDF1,ABHD17A,SMG5,CDC37,TOP3B,OGFR,LCAT,CACNB1,SDR39U1,EVA1B,NOXA1,CMTR1,NSMF,DGKD,FBXL8,HDAC7,UVSSA,NCAPH2,C16ORF58,SS18L1,DOCK6,FAM160B2,WRAP73,ZNF335,PIGQ,TRIM41,TRIM7,FADS3,NARF,TUBG2,PPP1R35,CLCN3,PARVA,LMBRD1
TF	Factor: c-ets-2; motif: ACCGGAWRTN; match class: 1	TF:M02064_1	0.00132288	71	RHOT2,ARFGAP1,ANAPC2,MAPK8IP3,TAF1C,DUS1L,TYK2,CCDC130,MOGS,CCNL2,INPP5E,AKAP17A,TRABD,TMEM175,LENG8,BRAT1,SPSB3,FBXL6,DDX39B,CLASRP,CSNK1G2,METTL17,NDOR1,STARD3,ARHGEF1,PPIL2,STX4,GTPBP3,SMG5,CDC37,ATG4B,USF1,TOP3B,DXO,TSC2,USP20,ATP13A1,LEMD2,ANKRD13D,GTF3C5,SDR39U1,U2AF1L4,ZBTB17,SFSWAP,ZFYVE27,PRKRIP1,VPS9D1,BRD9,ZNF276,PICK1,SRRT,EME2,ELMO3,DVL3,OXLD1,FBXL8,SLC25A42,UVSSA,B3GAT3,C16ORF58,WRA…
TF	Factor: Sp2; motif: NYSGCCCCGCCCCCY; match class: 1	TF:M03567_1	0.0014074	60	ARFGAP1,SIN3B,ZMIZ2,INPP5E,AKAP17A,INPPL1,POFUT2,BRAT1,MXD3,CHTF18,DCAF15,ULK3,LMF2,CSNK1G2,NAT9,GLI4,MICALL2,ANKZF1,WDR91,ATAD3B,MRPL55,ABHD17A,TELO2,SMG5,ATG4B,TJAP1,MTA1,OGFR,ATP13A1,SLC8B1,CACNB1,ANKRD13D,EVA1B,VPS9D1,ZNF276,ALS2CL,NSMF,SLC2A4RG,ELMO3,DVL3,DIP2A,RASSF7,ABCA2,HDAC7,UVSSA,NCAPH2,B3GAT3,C16ORF58,DOCK6,TRIM41,FADS3,SHANK3,FLYWCH1,TSEN54,UNC119,TRPM4,ILKAP,PLCG1,LIN7B,LMBRD1
TF	Factor: Sp2; motif: GYCCCGCCYCYNNNN	TF:M07129	0.00141791	88	ARFGAP1,TMEM259,NEURL4,DUS1L,SIN3B,IDUA,WDR90,ZMIZ2,CCNL2,AKAP17A,INPPL1,POFUT2,POMT1,BRAT1,SPSB3,FBXL6,MXD3,CHTF18,DCAF15,CLASRP,LMF2,CSNK1G2,NAT9,METTL17,STARD3,GLI4,MICALL2,ARHGEF1,WDR91,LRCH4,RAD9A,STX4,RHBDF1,ATAD3B,MRPL55,ABHD17A,TELO2,SMG5,CDC37,ATG4B,TJAP1,MTA1,USP20,OGFR,ATP13A1,SLC8B1,CACNB1,ANKRD13D,GTF3C5,U2AF1L4,EVA1B,NOXA1,MYL5,VPS9D1,ZNF276,ALS2CL,SLC22A17,NSMF,SLC2A4RG,FHOD1,ELMO3…
TF	Factor: Elk-1; motif: RCCGGAAGTGN; match class: 1	TF:M09904_1	0.0014636	50	RHOT2,ARFGAP1,MAPK8IP3,TAF1C,DUS1L,WDR90,MAN2C1,INPP5E,AKAP17A,TRABD,TMEM175,LENG8,FBXL6,CLASRP,NAT9,STARD3,GLI4,PLEKHG5,PPIL2,PPP1R12C,STX4,ABHD17A,SMG5,USF1,DXO,TSC2,ITIH4,ATP13A1,LEMD2,ANKRD13D,SDR39U1,U2AF1L4,SFSWAP,BRD9,ZNF276,PICK1,SRRT,EME2,OXLD1,FBXL8,UVSSA,B3GAT3,C16ORF58,WRAP73,ZNF335,TRIM41,PPP1R35,TSEN54,ERCC3,LMBRD1
TF	Factor: nerf; motif: NNNCCGGAAGTGN	TF:M09901	0.00150214	79	RHOT2,ARFGAP1,MAPK8IP3,TAF1C,DUS1L,TYK2,CCDC130,WDR90,MOGS,CCNL2,CXXC1,INPP5E,AKAP17A,TRABD,TMEM175,POFUT2,LENG8,BRAT1,FBXL6,DDX39B,DCAF15,CLASRP,LMF2,CSNK1G2,NAT9,NDOR1,STARD3,GLI4,PLEKHG5,PPIL2,RAD9A,ABHD17A,SMG5,CDC37,USF1,CC2D1A,DXO,TSC2,ITIH4,USP20,OGFR,ATP13A1,LEMD2,ANKRD13D,GTF3C5,SDR39U1,U2AF1L4,ZBTB17,SFSWAP,ZFYVE27,VPS9D1,BRD9,ZNF276,PICK1,DGKD,EME2,DVL3,RASSF7,LAMA5,OXLD1,FBXL8,UVSSA,N…
TF	Factor: TR4; motif: ACCCCGS; match class: 1	TF:M04934_1	0.00150918	164	RHOT2,ARFGAP1,ANAPC2,MAPK8IP3,TMEM259,TAF1C,FAM193B,SPPL2B,C1ORF159,NEURL4,DUS1L,CCDC130,TNK2,SIN3B,IDUA,WDR90,NPEPL1,ZMIZ2,MOGS,CCNL2,SPG7,CXXC1,INPP5E,AKAP17A,TRABD,INPPL1,TMEM175,POFUT2,POMT1,LENG8,BRAT1,SPSB3,FBXL6,MXD3,DDX39B,CHTF18,DCAF15,ULK3,CLASRP,SNAPC4,LMF2,VPS28,CSNK1G2,NAT9,NDOR1,STARD3,GLI4,MICALL2,PLEKHG5,ARHGEF1,ANKZF1,QTRT1,PPIL2,LMBR1L,MAN1B1,LRCH4,UCKL1,PPP1R12C,RAD9A,TRMT2A,ST…
TF	Factor: nerf; motif: NRRNSCGGAAGNRNNNN	TF:M09606	0.00156549	88	RHOT2,ARFGAP1,ANAPC2,MAPK8IP3,TMEM259,TAF1C,SPPL2B,TYK2,CCDC130,TNK2,WDR90,NPEPL1,CCNL2,CXXC1,MAN2C1,INPP5E,AKAP17A,TMEM175,POFUT2,LENG8,BRAT1,FBXL6,DDX39B,CHTF18,DCAF15,CLASRP,CSNK1G2,NAT9,NDOR1,STARD3,GLI4,PLEKHG5,QTRT1,PPIL2,LRCH4,PPP1R12C,RAD9A,STX4,EXOC3,ABHD17A,SMG5,CDC37,USF1,CC2D1A,DXO,TSC2,ITIH4,OGFR,ATP13A1,LEMD2,ANKRD13D,GTF3C5,SDR39U1,ZFYVE27,CMTR1,VPS9D1,BRD9,ZNF276,ALS2CL,PICK1,ARHG…
TF	Factor: AP-2alpha; motif: NNNGSCCTGRGGSN	TF:M04896	0.00159726	83	ARFGAP1,ANAPC2,MAPK8IP3,TMEM259,FAM193B,CCDC130,TNK2,IDUA,WDR90,NPEPL1,MOGS,CCNL2,MAN2C1,INPP5E,AKAP17A,TMEM175,LENG8,BRAT1,SPSB3,FBXL6,CHTF18,DCAF15,CLASRP,LMF2,VPS28,CSNK1G2,NDOR1,PLEKHG5,ANKZF1,PPIL2,MAN1B1,UCKL1,PPP1R12C,TRMT2A,STX4,C1ORF35,EXOC3,RHBDF1,MRPL55,ABHD17A,TMEM86B,CDC37,TJAP1,MTA1,CC2D1A,OGFR,LCAT,CACNB1,LEMD2,ANKRD13D,P4HTM,U2AF1L4,EVA1B,ZFYVE27,RABL6,MYL5,VPS9D1,ZNF276,ALS2CL,PI…
TF	Factor: E2F-4; motif: NNTTCCCGCCNN	TF:M04823	0.00164109	145	RHOT2,ARFGAP1,ANAPC2,MAPK8IP3,TMEM259,TAF1C,FAM193B,SPPL2B,C1ORF159,NEURL4,DUS1L,TYK2,TNK2,WDR90,NPEPL1,MOGS,CCNL2,SPG7,CXXC1,MAN2C1,INPP5E,AKAP17A,TRABD,TMEM175,POFUT2,BRAT1,SPSB3,FBXL6,MXD3,DDX39B,CHTF18,DCAF15,ULK3,CLASRP,SNAPC4,LMF2,CSNK1G2,NAT9,METTL17,NDOR1,STARD3,GLI4,MICALL2,ARHGEF1,QTRT1,PPIL2,LMBR1L,MAN1B1,WDR91,LRCH4,RAD9A,TRMT2A,C1ORF35,RHBDF1,ATAD3B,MRPL55,TELO2,TMEM86B,GTPBP3,SMG5,C…
TF	Factor: PAX5; motif: RNGCGTGACCNN	TF:M09817	0.00172025	143	RHOT2,ARFGAP1,ANAPC2,MAPK8IP3,TMEM259,TAF1C,FAM193B,SPPL2B,DUS1L,TYK2,CCDC130,TNK2,IDUA,WDR90,NPEPL1,MOGS,SPG7,CXXC1,INPP5E,POFUT2,POMT1,LENG8,BRAT1,SPSB3,FBXL6,DDX39B,CHTF18,DCAF15,ULK3,SNAPC4,LMF2,VPS28,CSNK1G2,NAT9,NDOR1,GLI4,MICALL2,ANKZF1,QTRT1,PPIL2,LMBR1L,MAN1B1,WDR91,LRCH4,UCKL1,RAD9A,TRMT2A,STX4,C1ORF35,RHBDF1,ATAD3B,MRPL55,ABHD17A,TMEM86B,GTPBP3,SMG5,CDC37,ATG4B,MTA1,USF1,TOP3B,CC2D1A,D…
TF	Factor: GCMa:PEA3; motif: ATRCGGGCGGAAGTR; match class: 1	TF:M08313_1	0.00174992	120	RHOT2,ARFGAP1,MAPK8IP3,TMEM259,TAF1C,FAM193B,NEURL4,CCDC130,TNK2,WDR90,NPEPL1,ZMIZ2,MOGS,CCNL2,SPG7,CXXC1,MAN2C1,INPP5E,INPPL1,TMEM175,LENG8,BRAT1,SPSB3,FBXL6,MXD3,DDX39B,CHTF18,DCAF15,ULK3,CLASRP,SNAPC4,LMF2,CSNK1G2,NAT9,METTL17,NDOR1,STARD3,GLI4,PLEKHG5,PPIL2,LMBR1L,MAN1B1,UCKL1,PPP1R12C,RAD9A,TRMT2A,STX4,C1ORF35,RHBDF1,GTPBP3,SMG5,CDC37,ATG4B,USF1,TOP3B,CC2D1A,DXO,TSC2,USP20,OGFR,ATP13A1,LCAT,…
TF	Factor: AP-2gamma; motif: GCCYNNGGS	TF:M00470	0.00196337	117	RHOT2,ARFGAP1,ANAPC2,MAPK8IP3,FAM193B,C1ORF159,DUS1L,TNK2,SIN3B,WDR90,NPEPL1,ZMIZ2,MOGS,MAN2C1,INPP5E,AKAP17A,INPPL1,POFUT2,POMT1,LENG8,BRAT1,SPSB3,FBXL6,MXD3,CHTF18,DCAF15,LMF2,CSNK1G2,METTL17,NDOR1,GLI4,PLEKHG5,ARHGEF1,ANKZF1,PPIL2,MAN1B1,WDR91,LRCH4,UCKL1,PPP1R12C,RAD9A,TRMT2A,STX4,RHBDF1,ATAD3B,ABHD17A,TELO2,CDC37,ATG4B,TJAP1,MTA1,CC2D1A,OGFR,LEMD2,ANKRD13D,P4HTM,U2AF1L4,ZBTB17,EVA1B,NOXA1,ZF…
TF	Factor: etv3; motif: ACCGGAAGYN	TF:M02068	0.00197432	58	RHOT2,MAPK8IP3,TAF1C,DUS1L,CCDC130,WDR90,MOGS,CCNL2,CXXC1,INPP5E,AKAP17A,TRABD,TMEM175,POFUT2,LENG8,FBXL6,DDX39B,DCAF15,CLASRP,LMF2,NDOR1,STARD3,GLI4,PLEKHG5,QTRT1,PPIL2,STX4,ABHD17A,SMG5,ATG4B,USF1,DXO,TSC2,USP20,ATP13A1,LEMD2,GTF3C5,U2AF1L4,ZBTB17,SFSWAP,VPS9D1,ZNF276,PICK1,SRRT,EME2,DVL3,OXLD1,NCAPH2,B3GAT3,C16ORF58,WRAP73,TRIM41,INO80B,CWC25,ERCC3,ZNF513,PARVA,LMBRD1
TF	Factor: ZNF614; motif: NCYCWGCCYYNNN; match class: 1	TF:M09862_1	0.00207465	66	RHOT2,ARFGAP1,NEURL4,DUS1L,SIN3B,IDUA,WDR90,ZMIZ2,CCNL2,AKAP17A,INPPL1,POFUT2,BRAT1,MXD3,CHTF18,DCAF15,CLASRP,CSNK1G2,NDOR1,GLI4,MICALL2,ANKZF1,RAD9A,STX4,RHBDF1,MRPL55,ATG4B,MTA1,USF1,TSC2,OGFR,ATP13A1,LCAT,ZBTB17,NOXA1,LDB1,RABL6,MYL5,VPS9D1,POU6F1,BRD9,ZNF276,ALS2CL,SLC22A17,PICK1,NSMF,SLC2A4RG,ELMO3,ABCA2,HDAC7,UVSSA,C16ORF58,TMEM184A,DOCK6,PIGQ,TRIM41,FADS3,SHANK3,FLYWCH1,TSEN54,UNC119,PRR22…
TF	Factor: Erg; motif: NNACCGGAARTSN	TF:M09608	0.00210874	106	RHOT2,ANAPC2,MAPK8IP3,TAF1C,DUS1L,CCDC130,TNK2,SIN3B,IDUA,WDR90,ZMIZ2,MOGS,CCNL2,CXXC1,INPP5E,AKAP17A,TRABD,TMEM175,POFUT2,POMT1,LENG8,BRAT1,SPSB3,FBXL6,DDX39B,DCAF15,ULK3,CLASRP,LMF2,METTL17,NDOR1,STARD3,GLI4,ARHGEF1,ANKZF1,PPIL2,MAN1B1,UCKL1,PPP1R12C,STX4,C1ORF35,MRPL55,ABHD17A,TELO2,GTPBP3,SMG5,ATG4B,TJAP1,USF1,TOP3B,CC2D1A,DXO,TSC2,USP20,ATP13A1,SLC8B1,CACNB1,LEMD2,ANKRD13D,GTF3C5,U2AF1L4,ZBT…
TF	Factor: c-Ets-1; motif: NNNRCCGGAWRYNNNN; match class: 1	TF:M01078_1	0.00214531	46	RHOT2,ARFGAP1,MAPK8IP3,TAF1C,DUS1L,WDR90,CCNL2,MAN2C1,INPP5E,AKAP17A,TRABD,TMEM175,BRAT1,FBXL6,CLASRP,NAT9,STARD3,GLI4,PLEKHG5,PPIL2,STX4,ABHD17A,USF1,DXO,TSC2,ITIH4,USP20,ATP13A1,GTF3C5,SDR39U1,U2AF1L4,SFSWAP,ZNF276,PICK1,EME2,DVL3,OXLD1,SLC25A42,B3GAT3,C16ORF58,WRAP73,ZNF335,TRIM41,NARF,ERCC3,LMBRD1
TF	Factor: pax-6; motif: NYACGCNYSANYGMNCN	TF:M11882	0.00215431	164	RHOT2,ARFGAP1,ANAPC2,MAPK8IP3,TMEM259,FAM193B,SPPL2B,C1ORF159,NEURL4,DUS1L,TYK2,CCDC130,TNK2,SIN3B,IDUA,WDR90,ZMIZ2,MOGS,CCNL2,SPG7,CXXC1,MAN2C1,INPP5E,AKAP17A,TRABD,INPPL1,TMEM175,POFUT2,POMT1,LENG8,BRAT1,SPSB3,FBXL6,MXD3,DDX39B,CHTF18,DCAF15,ULK3,CLASRP,SNAPC4,LMF2,VPS28,CSNK1G2,NAT9,METTL17,NDOR1,STARD3,GLI4,MICALL2,ARHGEF1,ANKZF1,QTRT1,PPIL2,LMBR1L,MAN1B1,WDR91,LRCH4,UCKL1,PPP1R12C,RAD9A,TRMT…
TF	Factor: CPBP; motif: GNNRGGGHGGGGNNGGGRN	TF:M09973	0.00249219	129	RHOT2,ARFGAP1,MAPK8IP3,FAM193B,C1ORF159,NEURL4,TYK2,TNK2,SIN3B,IDUA,ZMIZ2,CCNL2,SPG7,CXXC1,INPP5E,INPPL1,POFUT2,POMT1,BRAT1,FBXL6,MXD3,DDX39B,CHTF18,DCAF15,ULK3,SNAPC4,LMF2,VPS28,CSNK1G2,NAT9,METTL17,STARD3,GLI4,MICALL2,PLEKHG5,ARHGEF1,ANKZF1,LMBR1L,WDR91,LRCH4,PPP1R12C,RAD9A,TRMT2A,STX4,C1ORF35,RHBDF1,ATAD3B,MRPL55,ABHD17A,TELO2,TMEM86B,SMG5,CDC37,ATG4B,TJAP1,MTA1,TSC2,OGFR,ATP13A1,LCAT,SLC8B1,C…
TF	Factor: AP-2alpha; motif: NNNGSCCTGRGGSN; match class: 1	TF:M04896_1	0.00267168	31	ARFGAP1,ANAPC2,TMEM259,FAM193B,WDR90,MAN2C1,TMEM175,LENG8,FBXL6,DCAF15,CLASRP,LMF2,ANKZF1,UCKL1,PPP1R12C,TMEM86B,TJAP1,CC2D1A,OGFR,MYL5,VPS9D1,ZNF276,ALS2CL,NSMF,EME2,SLC25A42,NCAPH2,TMEM184A,SHANK3,PRR22,PLCG1
TF	Factor: Sp1; motif: CCCCGCCCCN; match class: 1	TF:M00933_1	0.00274325	76	ARFGAP1,MAPK8IP3,NEURL4,TNK2,SIN3B,ZMIZ2,INPP5E,INPPL1,POFUT2,BRAT1,MXD3,DDX39B,CHTF18,DCAF15,ULK3,CLASRP,LMF2,CSNK1G2,NAT9,GLI4,MICALL2,ANKZF1,WDR91,RHBDF1,ATAD3B,ABHD17A,TELO2,SMG5,ATG4B,TJAP1,MTA1,DXO,USP20,ATP13A1,SLC8B1,CACNB1,ANKRD13D,ZBTB17,EVA1B,NOXA1,LDB1,VPS9D1,POU6F1,ZNF276,ALS2CL,NSMF,SLC2A4RG,ARHGAP27,SRRT,EME2,ELMO3,DVL3,DPP7,DIP2A,RASSF7,LAMA5,ABCA2,HDAC7,UVSSA,NCAPH2,B3GAT3,C16ORF…
TF	Factor: Elk-1:ETV7; motif: ANSCGGACGGATDTCCGGNT; match class: 1	TF:M08214_1	0.00274444	44	ARFGAP1,ANAPC2,MAPK8IP3,TAF1C,NEURL4,TYK2,NPEPL1,MAN2C1,INPP5E,TRABD,SNAPC4,STARD3,GLI4,PPIL2,LRCH4,TRMT2A,STX4,C1ORF35,SMG5,CDC37,USF1,CC2D1A,DXO,OGFR,LCAT,EVA1B,NOXA1,PRKRIP1,VPS9D1,BRD9,ZNF276,NSMF,SLC2A4RG,FHOD1,DIP2A,FBXL8,HDAC7,WRAP73,TRIM41,DENND4B,TUBG2,ERCC3,HES4,CNOT6L
TF	Factor: GKLF; motif: WGGGYGKGGC	TF:M09971	0.00276138	80	C1ORF159,CCDC130,TNK2,ZMIZ2,MAN2C1,INPP5E,TRABD,LENG8,BRAT1,MXD3,DDX39B,CHTF18,DCAF15,ULK3,CLASRP,LMF2,VPS28,NAT9,METTL17,GLI4,LMBR1L,MAN1B1,LRCH4,UCKL1,STX4,C1ORF35,RHBDF1,ATAD3B,MRPL55,ABHD17A,TELO2,GTPBP3,ATG4B,USF1,CC2D1A,DXO,ITIH4,USP20,OGFR,SLC8B1,CACNB1,MEF2B,ANKRD13D,SDR39U1,NOXA1,FAM229A,VPS9D1,BRD9,ZNF276,ALS2CL,PICK1,NSMF,TSSK3,EME2,ELMO3,DIP2A,RASSF7,LAMA5,FBXL8,HDAC7,SLC25A42,UVSSA,N…
TF	Factor: Elf-1; motif: NANCCGGAAGTN	TF:M11449	0.00280444	67	RHOT2,ARFGAP1,MAPK8IP3,TAF1C,SPPL2B,CCDC130,WDR90,MOGS,CCNL2,CXXC1,AKAP17A,TRABD,INPPL1,TMEM175,POFUT2,LENG8,FBXL6,DDX39B,CHTF18,DCAF15,SNAPC4,CSNK1G2,NDOR1,STARD3,GLI4,ANKZF1,PPIL2,RAD9A,C1ORF35,ABHD17A,GTPBP3,SMG5,USF1,TOP3B,CC2D1A,TSC2,ATP13A1,CACNB1,LEMD2,ANKRD13D,GTF3C5,P4HTM,U2AF1L4,ZBTB17,VPS9D1,BRD9,ZNF276,PICK1,DGKD,EME2,RASSF7,OXLD1,FBXL8,UVSSA,B3GAT3,C16ORF58,DOCK6,WRAP73,TRIM41,DENND4…
TF	Factor: Elk-1:Pax-5; motif: ACCGGAACYACGCWTSANYG; match class: 1	TF:M08225_1	0.00282333	104	RHOT2,ARFGAP1,ANAPC2,MAPK8IP3,TMEM259,SPPL2B,NEURL4,DUS1L,SIN3B,WDR90,ZMIZ2,MOGS,CCNL2,TRABD,TMEM175,POFUT2,POMT1,LENG8,SPSB3,DDX39B,CHTF18,DCAF15,ULK3,SNAPC4,STARD3,GLI4,MICALL2,PLEKHG5,ARHGEF1,ANKZF1,PPIL2,LMBR1L,MAN1B1,WDR91,UCKL1,PPP1R12C,TRMT2A,C1ORF35,RHBDF1,MRPL55,ABHD17A,TELO2,TMEM86B,GTPBP3,SMG5,CDC37,ATG4B,USF1,TOP3B,CC2D1A,TSC2,USP20,ATP13A1,LCAT,LEMD2,ANKRD13D,GTF3C5,P4HTM,EVA1B,NOXA1…
TF	Factor: GCMa:Erg; motif: ATGCGGGCGGAARKG	TF:M08487	0.00292811	153	RHOT2,ARFGAP1,ANAPC2,MAPK8IP3,TMEM259,TAF1C,FAM193B,C1ORF159,NEURL4,DUS1L,TYK2,CCDC130,TNK2,WDR90,NPEPL1,ZMIZ2,MOGS,CCNL2,SPG7,CXXC1,INPP5E,AKAP17A,TRABD,INPPL1,POFUT2,POMT1,LENG8,BRAT1,SPSB3,FBXL6,MXD3,CHTF18,DCAF15,ULK3,LMF2,VPS28,CSNK1G2,NAT9,STARD3,GLI4,MICALL2,ARHGEF1,ANKZF1,QTRT1,PPIL2,LMBR1L,MAN1B1,WDR91,LRCH4,UCKL1,PPP1R12C,RAD9A,TRMT2A,STX4,C1ORF35,RHBDF1,ATAD3B,MRPL55,ABHD17A,TMEM86B,GT…
TF	Factor: YY1; motif: CAANATGGCGGC	TF:M10436	0.0029719	106	RHOT2,ARFGAP1,ANAPC2,MAPK8IP3,TMEM259,FAM193B,SPPL2B,NEURL4,TYK2,CCDC130,WDR90,NPEPL1,CCNL2,SPG7,CXXC1,MAN2C1,INPPL1,TMEM175,BRAT1,FBXL6,DDX39B,DCAF15,ULK3,CLASRP,LMF2,VPS28,NAT9,METTL17,STARD3,MICALL2,PLEKHG5,QTRT1,PPIL2,LMBR1L,MAN1B1,WDR91,LRCH4,UCKL1,TRMT2A,STX4,C1ORF35,ATAD3B,MRPL55,ABHD17A,TELO2,SMG5,ATG4B,TJAP1,MTA1,USF1,TOP3B,OGFR,ATP13A1,SLC8B1,LEMD2,GTF3C5,P4HTM,U2AF1L4,ZBTB17,NOXA1,SFSW…
TF	Factor: BTEB4; motif: NCCACGCCCM	TF:M12186	0.00301249	114	ARFGAP1,MAPK8IP3,TAF1C,FAM193B,SPPL2B,NEURL4,TNK2,SIN3B,IDUA,WDR90,NPEPL1,ZMIZ2,CCNL2,INPP5E,AKAP17A,INPPL1,TMEM175,POFUT2,POMT1,LENG8,BRAT1,FBXL6,MXD3,DDX39B,CHTF18,DCAF15,ULK3,CLASRP,LMF2,VPS28,CSNK1G2,NAT9,METTL17,STARD3,GLI4,MICALL2,ARHGEF1,ANKZF1,PPIL2,MAN1B1,WDR91,LRCH4,RAD9A,STX4,C1ORF35,ATAD3B,ABHD17A,TELO2,GTPBP3,SMG5,CDC37,ATG4B,TJAP1,TOP3B,USP20,ATP13A1,LCAT,SLC8B1,CACNB1,MEF2B,ANKRD13…
TF	Factor: TEF-3:ER81; motif: ACCGGAAATRCC	TF:M08423	0.0030141	62	RHOT2,MAPK8IP3,TAF1C,CCDC130,SIN3B,WDR90,MOGS,AKAP17A,TMEM175,POFUT2,LENG8,FBXL6,DDX39B,DCAF15,ULK3,CLASRP,METTL17,NDOR1,GLI4,PPIL2,STX4,ATAD3B,ABHD17A,TELO2,SMG5,ATG4B,TOP3B,TSC2,ATP13A1,CACNB1,LEMD2,ANKRD13D,GTF3C5,U2AF1L4,ZBTB17,SFSWAP,RABL6,VPS9D1,POU6F1,ZNF276,PICK1,DGKD,EME2,ELMO3,RASSF7,OXLD1,SLC25A42,UVSSA,B3GAT3,C16ORF58,DOCK6,WRAP73,ZNF335,TRIM41,SHANK3,INO80B,CWC25,PPP1R35,ERCC3,CLCN3,…
TF	Factor: KROX; motif: CCCGCCCCCRCCCC; match class: 1	TF:M00982_1	0.00306768	58	TAF1C,TNK2,IDUA,ZMIZ2,SPG7,INPPL1,POFUT2,POMT1,BRAT1,SPSB3,MXD3,CHTF18,DCAF15,CLASRP,LMF2,CSNK1G2,GLI4,MICALL2,PPP1R12C,RAD9A,TELO2,ATG4B,TJAP1,MTA1,USP20,OGFR,CACNB1,ANKRD13D,ZBTB17,EVA1B,NOXA1,RABL6,FAM229A,VPS9D1,POU6F1,ZNF276,ALS2CL,SLC22A17,SLC2A4RG,TSSK3,FHOD1,ELMO3,RASSF7,DEF6,ABCA2,HDAC7,SLC25A42,NCAPH2,DOCK6,TRIM41,SHANK3,PPP1R35,TSEN54,HES4,PLCG1,LIN7B,PARVA,LMBRD1
TF	Factor: ZNF777; motif: GTCCGYCCCGTCSAACAAT	TF:M08993	0.00307297	127	RHOT2,ARFGAP1,ANAPC2,MAPK8IP3,TMEM259,TAF1C,FAM193B,SPPL2B,NEURL4,CCDC130,TNK2,IDUA,WDR90,NPEPL1,MOGS,CCNL2,SPG7,CXXC1,MAN2C1,INPP5E,TRABD,INPPL1,POFUT2,POMT1,BRAT1,SPSB3,FBXL6,CHTF18,DCAF15,ULK3,LMF2,CSNK1G2,METTL17,STARD3,GLI4,MICALL2,QTRT1,PPIL2,LMBR1L,MAN1B1,WDR91,LRCH4,UCKL1,PPP1R12C,RAD9A,TRMT2A,C1ORF35,RHBDF1,ATAD3B,MRPL55,ABHD17A,SMG5,ATG4B,MTA1,USF1,DXO,TSC2,ITIH4,OGFR,ATP13A1,LCAT,CACNB…
TF	Factor: ROX; motif: GNNNCASGTGGS; match class: 1	TF:M09764_1	0.00312432	35	RHOT2,TMEM259,TNK2,SIN3B,WDR90,NPEPL1,ULK3,STARD3,QTRT1,TRMT2A,ATAD3B,TELO2,GTPBP3,SMG5,CDC37,CC2D1A,TSC2,OGFR,SDR39U1,VPS9D1,BRD9,ZNF276,SLC22A17,PICK1,ELMO3,DPP7,DEF6,ABCA2,FBXL8,TMEM184A,DOCK6,DENND4B,PPP1R35,UNC119,LIN7B
TF	Factor: TFAP2C; motif: NGCCCNNRGGCA; match class: 1	TF:M04152_1	0.00312615	80	RHOT2,ARFGAP1,ANAPC2,MAPK8IP3,FAM193B,C1ORF159,TNK2,NPEPL1,ZMIZ2,MOGS,MAN2C1,INPP5E,POFUT2,POMT1,LENG8,BRAT1,SPSB3,FBXL6,DDX39B,CHTF18,DCAF15,SNAPC4,LMF2,CSNK1G2,GLI4,MICALL2,MAN1B1,PPP1R12C,C1ORF35,EXOC3,RHBDF1,MRPL55,ABHD17A,TELO2,ATG4B,TJAP1,MTA1,ITIH4,OGFR,LCAT,LEMD2,P4HTM,U2AF1L4,EVA1B,SFSWAP,ZFYVE27,LDB1,FAM229A,VPS9D1,POU6F1,BRD9,ZNF276,SLC22A17,NSMF,SLC2A4RG,ARHGAP27,TSSK3,FHOD1,DPP7,RASS…
TF	Factor: rfx3:SRF; motif: TRGCAACNNNNNCCNWATANGGN; match class: 1	TF:M08623_1	0.00317058	105	RHOT2,ARFGAP1,MAPK8IP3,TMEM259,TAF1C,FAM193B,NEURL4,DUS1L,TYK2,CCDC130,SIN3B,WDR90,MOGS,SPG7,CXXC1,INPP5E,TMEM175,POFUT2,POMT1,LENG8,SPSB3,FBXL6,MXD3,SNAPC4,VPS28,STARD3,GLI4,MICALL2,PLEKHG5,ARHGEF1,PPIL2,LMBR1L,LRCH4,PPP1R12C,TRMT2A,EXOC3,ATAD3B,MRPL55,ABHD17A,TMEM86B,CDC37,ATG4B,TJAP1,MTA1,USF1,TOP3B,CC2D1A,TSC2,ITIH4,OGFR,ATP13A1,LCAT,SLC8B1,CACNB1,MEF2B,LEMD2,ANKRD13D,GTF3C5,U2AF1L4,NOXA1,SFS…
TF	Factor: DP-1; motif: NRNNGGCGGGAANN; match class: 1	TF:M10098_1	0.00317538	42	ARFGAP1,TMEM259,TAF1C,FAM193B,NEURL4,TYK2,TNK2,WDR90,MOGS,AKAP17A,POFUT2,SPSB3,FBXL6,DCAF15,SNAPC4,NAT9,METTL17,MICALL2,TRMT2A,ATAD3B,MRPL55,TELO2,CDC37,CACNB1,EVA1B,ALS2CL,SLC2A4RG,FHOD1,ELMO3,DPP7,DIP2A,RASSF7,LAMA5,FBXL8,HDAC7,B3GAT3,DOCK6,FADS3,NARF,HES4,CNOT6L,PARVA
TF	Factor: Fli-1; motif: ACCGGAAGYN	TF:M02073	0.00331689	83	RHOT2,ARFGAP1,MAPK8IP3,TAF1C,DUS1L,TYK2,CCDC130,WDR90,ZMIZ2,MOGS,CCNL2,INPP5E,AKAP17A,TRABD,TMEM175,POFUT2,LENG8,BRAT1,SPSB3,FBXL6,DDX39B,DCAF15,ULK3,CLASRP,LMF2,METTL17,NDOR1,STARD3,GLI4,ARHGEF1,PPIL2,MAN1B1,RAD9A,STX4,ABHD17A,GTPBP3,SMG5,CDC37,ATG4B,USF1,TOP3B,DXO,TSC2,ITIH4,USP20,ATP13A1,CACNB1,LEMD2,ANKRD13D,GTF3C5,SDR39U1,U2AF1L4,ZBTB17,SFSWAP,ZFYVE27,LDB1,VPS9D1,BRD9,ZNF276,PICK1,BBS5,DGKD,…
TF	Factor: Zic3; motif: NGGGKGGTC; match class: 1	TF:M00450_1	0.00334295	103	RHOT2,ARFGAP1,ANAPC2,FAM193B,SPPL2B,NEURL4,TNK2,SIN3B,IDUA,WDR90,NPEPL1,MOGS,CCNL2,SPG7,CXXC1,INPP5E,AKAP17A,TRABD,INPPL1,POFUT2,POMT1,BRAT1,DCAF15,CLASRP,LMF2,CSNK1G2,NAT9,NDOR1,GLI4,MICALL2,PLEKHG5,ARHGEF1,QTRT1,WDR91,UCKL1,PPP1R12C,RAD9A,TRMT2A,STX4,EXOC3,RHBDF1,ATAD3B,ABHD17A,TMEM86B,GTPBP3,CDC37,ATG4B,MTA1,USF1,TOP3B,USP20,OGFR,LCAT,CACNB1,MEF2B,LEMD2,ANKRD13D,SDR39U1,P4HTM,U2AF1L4,NOXA1,CMT…
TF	Factor: ZNF586; motif: CAGGCCYRGAGG; match class: 1	TF:M10491_1	0.0034615	101	RHOT2,TMEM259,FAM193B,SPPL2B,C1ORF159,NEURL4,DUS1L,CCDC130,TNK2,SIN3B,IDUA,WDR90,NPEPL1,ZMIZ2,MOGS,SPG7,MAN2C1,INPP5E,AKAP17A,INPPL1,TMEM175,POFUT2,POMT1,BRAT1,CHTF18,DCAF15,ULK3,CLASRP,LMF2,CSNK1G2,GLI4,QTRT1,PPIL2,LMBR1L,MAN1B1,UCKL1,TRMT2A,STX4,C1ORF35,EXOC3,RHBDF1,MRPL55,ABHD17A,GTPBP3,SMG5,TJAP1,MTA1,USF1,CC2D1A,DXO,ITIH4,OGFR,LCAT,SLC8B1,ANKRD13D,P4HTM,U2AF1L4,ZBTB17,EVA1B,NOXA1,SFSWAP,PRKR…
TF	Factor: TFAP2C; motif: NGCCCNNRGGCA	TF:M04152	0.00348541	101	RHOT2,ARFGAP1,ANAPC2,MAPK8IP3,FAM193B,C1ORF159,NEURL4,DUS1L,TYK2,TNK2,WDR90,NPEPL1,ZMIZ2,MOGS,MAN2C1,INPP5E,POFUT2,POMT1,LENG8,BRAT1,SPSB3,FBXL6,DDX39B,CHTF18,DCAF15,SNAPC4,LMF2,VPS28,CSNK1G2,GLI4,MICALL2,PLEKHG5,LMBR1L,MAN1B1,LRCH4,UCKL1,PPP1R12C,RAD9A,TRMT2A,C1ORF35,EXOC3,RHBDF1,MRPL55,ABHD17A,TELO2,CDC37,ATG4B,TJAP1,MTA1,TOP3B,ITIH4,OGFR,LCAT,LEMD2,P4HTM,U2AF1L4,EVA1B,NOXA1,SFSWAP,ZFYVE27,LDB1…
TF	Factor: ZNF436; motif: TCCTCCAGGAAGCCY	TF:M10477	0.00361272	157	RHOT2,ARFGAP1,MAPK8IP3,TMEM259,TAF1C,FAM193B,SPPL2B,NEURL4,DUS1L,TYK2,CCDC130,TNK2,SIN3B,IDUA,WDR90,NPEPL1,ZMIZ2,MOGS,CCNL2,SPG7,CXXC1,MAN2C1,INPP5E,AKAP17A,TRABD,INPPL1,TMEM175,POFUT2,POMT1,LENG8,BRAT1,SPSB3,FBXL6,MXD3,DDX39B,CHTF18,ULK3,CLASRP,SNAPC4,LMF2,VPS28,NAT9,METTL17,NDOR1,STARD3,GLI4,MICALL2,PLEKHG5,ARHGEF1,ANKZF1,PPIL2,LMBR1L,MAN1B1,WDR91,LRCH4,UCKL1,PPP1R12C,RAD9A,TRMT2A,C1ORF35,EXOC3…
TF	Factor: PATZ; motif: GGGGNGGGGGMKGGRRNGGNRN	TF:M10026	0.00361746	107	RHOT2,MAPK8IP3,FAM193B,SPPL2B,NEURL4,TYK2,TNK2,SIN3B,WDR90,NPEPL1,ZMIZ2,MOGS,CCNL2,MAN2C1,INPP5E,AKAP17A,INPPL1,POFUT2,BRAT1,SPSB3,FBXL6,CHTF18,DCAF15,ULK3,CLASRP,LMF2,VPS28,CSNK1G2,METTL17,STARD3,GLI4,MICALL2,ARHGEF1,LMBR1L,MAN1B1,WDR91,LRCH4,PPP1R12C,RAD9A,TRMT2A,STX4,C1ORF35,RHBDF1,ATAD3B,MRPL55,ABHD17A,TELO2,CDC37,ATG4B,MTA1,USF1,CC2D1A,TSC2,USP20,OGFR,CACNB1,ANKRD13D,P4HTM,U2AF1L4,ZBTB17,EVA…
TF	Factor: HNRPUL1; motif: NCNCAGN; match class: 1	TF:M09746_1	0.00369374	100	ANAPC2,MAPK8IP3,FAM193B,SPPL2B,C1ORF159,NEURL4,CCDC130,SIN3B,IDUA,NPEPL1,MOGS,CCNL2,SPG7,TRABD,INPPL1,TMEM175,POMT1,BRAT1,FBXL6,DDX39B,DCAF15,SNAPC4,LMF2,VPS28,CSNK1G2,NAT9,MICALL2,PLEKHG5,ANKZF1,PPIL2,LMBR1L,MAN1B1,UCKL1,PPP1R12C,RAD9A,TRMT2A,EXOC3,MRPL55,ABHD17A,TMEM86B,TOP3B,CC2D1A,USP20,OGFR,ATP13A1,LCAT,SLC8B1,CACNB1,MEF2B,LEMD2,ANKRD13D,P4HTM,EVA1B,NOXA1,SFSWAP,ZFYVE27,PRKRIP1,CMTR1,MYL5,FA…
TF	Factor: ER81; motif: NNNGRCMGGAAGYRNNNNNNNS	TF:M09611	0.0038896	48	RHOT2,ARFGAP1,MAPK8IP3,TAF1C,CCDC130,INPP5E,AKAP17A,TMEM175,POFUT2,LENG8,FBXL6,DDX39B,CHTF18,DCAF15,CLASRP,LMF2,CSNK1G2,NDOR1,GLI4,ABHD17A,CDC37,DXO,TSC2,USP20,ATP13A1,LEMD2,ANKRD13D,GTF3C5,SDR39U1,ZFYVE27,LDB1,VPS9D1,BRD9,ZNF276,EME2,DVL3,UVSSA,NCAPH2,B3GAT3,C16ORF58,FAM160B2,WRAP73,ZNF335,TRIM41,TSEN54,ILKAP,CNOT6L,LMBRD1
TF	Factor: Sp3; motif: NGCCACGCCCMCN	TF:M12153	0.0041358	86	ARFGAP1,SPPL2B,NEURL4,SIN3B,WDR90,SPG7,MAN2C1,INPP5E,AKAP17A,TMEM175,POFUT2,POMT1,BRAT1,SPSB3,FBXL6,MXD3,DDX39B,CHTF18,DCAF15,CLASRP,LMF2,NAT9,GLI4,MICALL2,PPIL2,MAN1B1,LRCH4,UCKL1,RAD9A,TRMT2A,STX4,RHBDF1,ATAD3B,MRPL55,ABHD17A,TELO2,GTPBP3,SMG5,ATG4B,TJAP1,MTA1,USP20,ATP13A1,SLC8B1,MEF2B,ANKRD13D,U2AF1L4,EVA1B,NOXA1,MYL5,FAM229A,VPS9D1,ZNF276,ALS2CL,NSMF,SLC2A4RG,TSSK3,DVL3,DPP7,RASSF7,DEF6,ABCA…
TF	Factor: ER-beta; motif: RGGTCASCNTGMCCY; match class: 1	TF:M09910_1	0.00419595	64	RHOT2,ANAPC2,SPPL2B,DUS1L,IDUA,NPEPL1,ZMIZ2,CCNL2,SPG7,MAN2C1,SPSB3,LMF2,VPS28,CSNK1G2,METTL17,NDOR1,GLI4,MICALL2,ARHGEF1,QTRT1,LRCH4,TRMT2A,ABHD17A,TELO2,TMEM86B,MTA1,CC2D1A,OGFR,LCAT,ANKRD13D,EVA1B,NOXA1,RABL6,CMTR1,FAM229A,POU6F1,ZNF276,ALS2CL,SLC22A17,PICK1,NSMF,SLC2A4RG,SRRT,TSSK3,BBS5,EME2,ELMO3,DVL3,DPP7,RASSF7,LAMA5,ABCA2,NCAPH2,TMEM184A,FAM160B2,PIGQ,FADS3,DENND4B,SHANK3,ERCC3,ZNF513,NPI…
TF	Factor: Erm; motif: ACCGGAAGTN	TF:M02069	0.00423667	93	RHOT2,ARFGAP1,ANAPC2,MAPK8IP3,TAF1C,DUS1L,TYK2,CCDC130,TNK2,WDR90,ZMIZ2,MOGS,CCNL2,MAN2C1,INPP5E,AKAP17A,TRABD,TMEM175,POFUT2,LENG8,BRAT1,FBXL6,DDX39B,DCAF15,ULK3,CLASRP,LMF2,CSNK1G2,METTL17,NDOR1,STARD3,GLI4,PLEKHG5,PPIL2,PPP1R12C,RAD9A,STX4,RHBDF1,ABHD17A,TELO2,GTPBP3,SMG5,CDC37,MTA1,USF1,TOP3B,DXO,TSC2,ITIH4,USP20,OGFR,ATP13A1,CACNB1,LEMD2,ANKRD13D,GTF3C5,SDR39U1,U2AF1L4,ZBTB17,SFSWAP,ZFYVE27,…
TF	Factor: WT1; motif: CGCCCCCNCN	TF:M02036	0.00424498	119	RHOT2,ARFGAP1,MAPK8IP3,TMEM259,TAF1C,SPPL2B,NEURL4,CCDC130,TNK2,SIN3B,IDUA,WDR90,NPEPL1,ZMIZ2,CCNL2,SPG7,INPP5E,AKAP17A,INPPL1,POFUT2,POMT1,SPSB3,FBXL6,MXD3,CHTF18,ULK3,CLASRP,LMF2,CSNK1G2,NAT9,METTL17,STARD3,GLI4,MICALL2,ANKZF1,WDR91,LRCH4,PPP1R12C,RAD9A,RHBDF1,ATAD3B,MRPL55,ABHD17A,TELO2,CDC37,ATG4B,MTA1,USP20,OGFR,ATP13A1,LCAT,SLC8B1,CACNB1,MEF2B,LEMD2,ANKRD13D,GTF3C5,SDR39U1,U2AF1L4,ZBTB17,EV…
TF	Factor: HDAC1; motif: KGCARGGTC	TF:M07041	0.00428964	142	RHOT2,ARFGAP1,ANAPC2,MAPK8IP3,TMEM259,FAM193B,SPPL2B,NEURL4,DUS1L,CCDC130,SIN3B,IDUA,WDR90,NPEPL1,ZMIZ2,CCNL2,SPG7,MAN2C1,INPP5E,AKAP17A,TRABD,INPPL1,TMEM175,POFUT2,LENG8,SPSB3,FBXL6,MXD3,CHTF18,DCAF15,ULK3,SNAPC4,LMF2,VPS28,CSNK1G2,NAT9,NDOR1,STARD3,GLI4,MICALL2,PLEKHG5,ANKZF1,QTRT1,MAN1B1,UCKL1,PPP1R12C,RAD9A,TRMT2A,STX4,C1ORF35,EXOC3,ATAD3B,MRPL55,ABHD17A,TELO2,TMEM86B,GTPBP3,SMG5,CDC37,ATG4B,…
TF	Factor: Elf-1; motif: NANCCGGAAGTN; match class: 1	TF:M11451_1	0.00431534	41	RHOT2,ARFGAP1,MAPK8IP3,TAF1C,DUS1L,CCDC130,WDR90,CCNL2,MAN2C1,AKAP17A,TRABD,TMEM175,LENG8,FBXL6,CLASRP,STARD3,PPIL2,STX4,SMG5,USF1,DXO,TSC2,ITIH4,OGFR,ATP13A1,LEMD2,ANKRD13D,SDR39U1,U2AF1L4,ZNF276,PICK1,EME2,OXLD1,FBXL8,C16ORF58,WRAP73,ZNF335,TRIM41,PPP1R35,TSEN54,ERCC3
TF	Factor: SAP-1; motif: NRNCGGAWRYN	TF:M11436	0.00431872	32	RHOT2,MAPK8IP3,TAF1C,AKAP17A,TRABD,TMEM175,POFUT2,LENG8,FBXL6,DDX39B,CLASRP,NDOR1,STARD3,USF1,DXO,TSC2,ATP13A1,LEMD2,GTF3C5,U2AF1L4,VPS9D1,ZNF276,PICK1,EME2,OXLD1,B3GAT3,C16ORF58,WRAP73,TRIM41,INO80B,ERCC3,LMBRD1
TF	Factor: WT1; motif: NGCGGGGGGGTSMMCYN	TF:M05327	0.00434164	79	RHOT2,ARFGAP1,MAPK8IP3,SPPL2B,TYK2,TNK2,SIN3B,IDUA,NPEPL1,ZMIZ2,SPG7,INPP5E,TRABD,INPPL1,POFUT2,BRAT1,SPSB3,MXD3,ULK3,LMF2,NAT9,GLI4,MICALL2,PLEKHG5,ARHGEF1,QTRT1,LMBR1L,WDR91,LRCH4,RAD9A,STX4,C1ORF35,TELO2,TMEM86B,SMG5,CDC37,ATG4B,USP20,OGFR,CACNB1,LEMD2,ANKRD13D,NOXA1,SFSWAP,RABL6,CMTR1,VPS9D1,BRD9,ZNF276,SLC22A17,NSMF,SLC2A4RG,FHOD1,DVL3,DPP7,RASSF7,LAMA5,OXLD1,SLC25A42,UVSSA,NCAPH2,B3GAT3,SS1…
TF	Factor: E2F; motif: GGCGSG; match class: 1	TF:M00803_1	0.00443372	123	RHOT2,ARFGAP1,ANAPC2,MAPK8IP3,TAF1C,FAM193B,SPPL2B,DUS1L,CCDC130,TNK2,IDUA,WDR90,NPEPL1,ZMIZ2,CCNL2,SPG7,INPP5E,AKAP17A,INPPL1,TMEM175,POFUT2,POMT1,LENG8,BRAT1,SPSB3,FBXL6,CHTF18,DCAF15,ULK3,CLASRP,LMF2,CSNK1G2,NDOR1,GLI4,MICALL2,ANKZF1,PPIL2,MAN1B1,WDR91,PPP1R12C,RAD9A,TRMT2A,STX4,C1ORF35,RHBDF1,ATAD3B,ABHD17A,TELO2,CDC37,ATG4B,MTA1,USF1,CC2D1A,TSC2,USP20,OGFR,ATP13A1,CACNB1,LEMD2,ANKRD13D,P4HTM…
TF	Factor: SP4; motif: SCCCCGCCCCS	TF:M01273	0.00469799	55	ARFGAP1,NEURL4,SIN3B,IDUA,WDR90,ZMIZ2,CCNL2,AKAP17A,INPPL1,POFUT2,MXD3,CHTF18,DCAF15,CLASRP,LMF2,CSNK1G2,NAT9,GLI4,MICALL2,ARHGEF1,RAD9A,ATAD3B,ABHD17A,TJAP1,USP20,ATP13A1,SLC8B1,ANKRD13D,EVA1B,MYL5,VPS9D1,ZNF276,ALS2CL,NSMF,SLC2A4RG,ELMO3,DVL3,DPP7,RASSF7,LAMA5,ABCA2,UVSSA,NCAPH2,B3GAT3,DOCK6,FAM160B2,SLC25A28,TRIM41,TSEN54,UNC119,ILKAP,PLCG1,LIN7B,CNOT6L,LMBRD1
TF	Factor: TFAP2A; motif: NGCCYSAGGCN; match class: 1	TF:M04147_1	0.00473727	39	ARFGAP1,NPEPL1,SPG7,AKAP17A,TMEM175,FBXL6,ULK3,CLASRP,LMF2,PPIL2,MAN1B1,WDR91,C1ORF35,MRPL55,TMEM86B,GTPBP3,ATG4B,MTA1,CC2D1A,OGFR,LEMD2,P4HTM,EVA1B,LDB1,PRKRIP1,MYL5,VPS9D1,ZNF276,EME2,ELMO3,DPP7,NCAPH2,B3GAT3,TMEM184A,PIGQ,SLC25A28,ILKAP,PRR22,HES4
TF	Factor: ctcf; motif: CCRSCAGGGGGCGCN	TF:M10426	0.00511018	115	RHOT2,ARFGAP1,ANAPC2,MAPK8IP3,TMEM259,TAF1C,FAM193B,NEURL4,TYK2,TNK2,SIN3B,IDUA,NPEPL1,ZMIZ2,MOGS,CCNL2,SPG7,INPP5E,AKAP17A,TRABD,INPPL1,TMEM175,POFUT2,LENG8,BRAT1,SPSB3,FBXL6,MXD3,CHTF18,DCAF15,ULK3,CSNK1G2,NAT9,STARD3,MICALL2,ANKZF1,QTRT1,MAN1B1,LRCH4,PPP1R12C,RAD9A,TRMT2A,EXOC3,RHBDF1,ABHD17A,TMEM86B,ATG4B,MTA1,TSC2,OGFR,LCAT,SLC8B1,CACNB1,MEF2B,LEMD2,ANKRD13D,GTF3C5,P4HTM,U2AF1L4,EVA1B,NOXA1,…
TF	Factor: ER71:Pax-5; motif: ACCGGAACYACGCWTSANTG; match class: 1	TF:M08266_1	0.00524014	112	RHOT2,ARFGAP1,ANAPC2,MAPK8IP3,TMEM259,TAF1C,SPPL2B,NEURL4,DUS1L,CCDC130,SIN3B,WDR90,ZMIZ2,MOGS,CCNL2,SPG7,INPP5E,AKAP17A,TRABD,POFUT2,POMT1,LENG8,SPSB3,FBXL6,DDX39B,CHTF18,DCAF15,ULK3,SNAPC4,CSNK1G2,STARD3,GLI4,MICALL2,PLEKHG5,ARHGEF1,ANKZF1,PPIL2,MAN1B1,WDR91,LRCH4,UCKL1,PPP1R12C,TRMT2A,C1ORF35,RHBDF1,ABHD17A,TELO2,GTPBP3,SMG5,CDC37,ATG4B,USF1,TOP3B,CC2D1A,DXO,TSC2,ITIH4,USP20,ATP13A1,LEMD2,ANKR…
TF	Factor: TFAP2A; motif: YGCCCNNRGGCN	TF:M04146	0.00545565	89	RHOT2,ANAPC2,MAPK8IP3,FAM193B,C1ORF159,NEURL4,TNK2,WDR90,NPEPL1,ZMIZ2,MOGS,SPG7,MAN2C1,INPP5E,AKAP17A,POMT1,LENG8,BRAT1,SPSB3,FBXL6,DDX39B,CHTF18,DCAF15,SNAPC4,LMF2,CSNK1G2,GLI4,MICALL2,LMBR1L,MAN1B1,UCKL1,PPP1R12C,TRMT2A,C1ORF35,EXOC3,RHBDF1,MRPL55,ABHD17A,TELO2,ATG4B,TJAP1,MTA1,TOP3B,ITIH4,OGFR,LCAT,LEMD2,P4HTM,U2AF1L4,EVA1B,NOXA1,SFSWAP,ZFYVE27,LDB1,FAM229A,VPS9D1,POU6F1,BRD9,ZNF276,SLC22A17,N…
TF	Factor: IRX-1; motif: NACRYNNNNNNNNRYGNN	TF:M11018	0.00545843	172	RHOT2,ARFGAP1,ANAPC2,MAPK8IP3,TMEM259,TAF1C,FAM193B,SPPL2B,C1ORF159,NEURL4,DUS1L,TYK2,CCDC130,TNK2,SIN3B,IDUA,WDR90,NPEPL1,ZMIZ2,MOGS,CCNL2,SPG7,CXXC1,MAN2C1,INPP5E,AKAP17A,TRABD,INPPL1,TMEM175,POFUT2,POMT1,LENG8,BRAT1,SPSB3,FBXL6,MXD3,DDX39B,CHTF18,DCAF15,ULK3,SNAPC4,LMF2,VPS28,CSNK1G2,NAT9,NDOR1,STARD3,GLI4,MICALL2,PLEKHG5,ARHGEF1,ANKZF1,QTRT1,PPIL2,LMBR1L,MAN1B1,WDR91,LRCH4,UCKL1,PPP1R12C,RAD9…
TF	Factor: HTF4; motif: CASCTGB; match class: 1	TF:M02018_1	0.00554588	49	RHOT2,FAM193B,C1ORF159,DUS1L,TYK2,TNK2,IDUA,NPEPL1,ZMIZ2,MOGS,CCNL2,INPP5E,AKAP17A,BRAT1,SPSB3,FBXL6,CHTF18,DCAF15,ULK3,CLASRP,STARD3,ARHGEF1,UCKL1,GTPBP3,SMG5,CC2D1A,OGFR,CACNB1,MEF2B,GTF3C5,SDR39U1,NOXA1,RABL6,MYL5,VPS9D1,ZNF276,FHOD1,ELMO3,DPP7,LAMA5,ABCA2,FBXL8,TMEM184A,WRAP73,PPP1R35,ERCC3,PRR22,HES4,CNOT6L
TF	Factor: MRF4; motif: CASCTGC; match class: 1	TF:M03831_1	0.00554588	49	RHOT2,FAM193B,C1ORF159,DUS1L,TYK2,TNK2,IDUA,NPEPL1,ZMIZ2,MOGS,CCNL2,INPP5E,AKAP17A,BRAT1,SPSB3,FBXL6,CHTF18,DCAF15,ULK3,CLASRP,STARD3,ARHGEF1,UCKL1,GTPBP3,SMG5,CC2D1A,OGFR,CACNB1,MEF2B,GTF3C5,SDR39U1,NOXA1,RABL6,MYL5,VPS9D1,ZNF276,FHOD1,ELMO3,DPP7,LAMA5,ABCA2,FBXL8,TMEM184A,WRAP73,PPP1R35,ERCC3,PRR22,HES4,CNOT6L
TF	Factor: Pax-5; motif: RRMSWGANWYCTNRAGCGKRACSRYNSM	TF:M00144	0.00557066	147	RHOT2,ARFGAP1,ANAPC2,MAPK8IP3,TMEM259,TAF1C,FAM193B,SPPL2B,C1ORF159,NEURL4,DUS1L,TYK2,CCDC130,TNK2,SIN3B,IDUA,WDR90,ZMIZ2,MOGS,CCNL2,SPG7,CXXC1,MAN2C1,INPP5E,INPPL1,TMEM175,POFUT2,POMT1,LENG8,BRAT1,SPSB3,FBXL6,DDX39B,CHTF18,DCAF15,ULK3,LMF2,CSNK1G2,NAT9,METTL17,NDOR1,STARD3,GLI4,MICALL2,PLEKHG5,ARHGEF1,ANKZF1,QTRT1,PPIL2,LMBR1L,MAN1B1,LRCH4,PPP1R12C,RAD9A,TRMT2A,STX4,C1ORF35,EXOC3,RHBDF1,ATAD3B,M…
TF	Factor: ERG; motif: ACCGGAARTN	TF:M03975	0.0056863	121	RHOT2,ARFGAP1,ANAPC2,MAPK8IP3,TAF1C,DUS1L,TYK2,CCDC130,TNK2,SIN3B,WDR90,ZMIZ2,MOGS,CCNL2,SPG7,CXXC1,MAN2C1,INPP5E,AKAP17A,TRABD,TMEM175,POFUT2,POMT1,LENG8,BRAT1,SPSB3,FBXL6,DDX39B,DCAF15,ULK3,CLASRP,LMF2,CSNK1G2,METTL17,NDOR1,STARD3,GLI4,PLEKHG5,ARHGEF1,ANKZF1,QTRT1,PPIL2,MAN1B1,UCKL1,PPP1R12C,RAD9A,STX4,C1ORF35,RHBDF1,ABHD17A,GTPBP3,SMG5,CDC37,ATG4B,USF1,TOP3B,DXO,TSC2,ITIH4,USP20,OGFR,ATP13A1,L…
TF	Factor: PEA3; motif: NACCGGAAGTN	TF:M11427	0.00569735	126	RHOT2,ARFGAP1,ANAPC2,MAPK8IP3,TAF1C,DUS1L,TYK2,CCDC130,TNK2,WDR90,ZMIZ2,MOGS,CCNL2,CXXC1,MAN2C1,INPP5E,AKAP17A,TRABD,TMEM175,POFUT2,LENG8,BRAT1,SPSB3,FBXL6,DDX39B,DCAF15,ULK3,CLASRP,LMF2,VPS28,CSNK1G2,NAT9,METTL17,NDOR1,STARD3,GLI4,PLEKHG5,ARHGEF1,ANKZF1,QTRT1,PPIL2,MAN1B1,UCKL1,PPP1R12C,RAD9A,TRMT2A,STX4,RHBDF1,ABHD17A,TELO2,GTPBP3,SMG5,CDC37,ATG4B,MTA1,USF1,TOP3B,CC2D1A,DXO,TSC2,ITIH4,USP20,OGF…
TF	Factor: ZNF692; motif: SYNGGSCCCASCCNC	TF:M09734	0.00574235	135	RHOT2,ARFGAP1,ANAPC2,MAPK8IP3,TMEM259,FAM193B,NEURL4,TNK2,SIN3B,IDUA,WDR90,NPEPL1,ZMIZ2,CCNL2,SPG7,MAN2C1,AKAP17A,TRABD,INPPL1,TMEM175,POFUT2,POMT1,LENG8,BRAT1,FBXL6,MXD3,DDX39B,CHTF18,DCAF15,ULK3,LMF2,VPS28,CSNK1G2,NAT9,METTL17,STARD3,GLI4,MICALL2,PLEKHG5,QTRT1,PPIL2,LMBR1L,MAN1B1,LRCH4,UCKL1,TRMT2A,STX4,C1ORF35,RHBDF1,ATAD3B,ABHD17A,TELO2,TMEM86B,GTPBP3,CDC37,ATG4B,MTA1,USF1,CC2D1A,DXO,TSC2,ITI…
TF	Factor: pax-6; motif: NYACGCWTSANYGMNCN; match class: 1	TF:M11880_1	0.00585487	94	RHOT2,ARFGAP1,ANAPC2,MAPK8IP3,TMEM259,SPPL2B,C1ORF159,NEURL4,DUS1L,TYK2,CCDC130,IDUA,WDR90,ZMIZ2,MOGS,CCNL2,SPG7,MAN2C1,INPPL1,TMEM175,POFUT2,POMT1,LENG8,BRAT1,MXD3,CHTF18,ULK3,VPS28,CSNK1G2,NDOR1,STARD3,MICALL2,QTRT1,PPIL2,MAN1B1,UCKL1,RAD9A,TRMT2A,C1ORF35,RHBDF1,ATAD3B,TELO2,GTPBP3,SMG5,CDC37,USF1,CC2D1A,USP20,ATP13A1,CACNB1,LEMD2,ANKRD13D,GTF3C5,P4HTM,U2AF1L4,ZBTB17,LDB1,PRKRIP1,RABL6,FAM229A,…
TF	Factor: E2F-6; motif: NGGGCGGGARRNN; match class: 1	TF:M09895_1	0.00593378	48	ARFGAP1,TMEM259,TAF1C,FAM193B,NEURL4,TYK2,TNK2,MOGS,TRABD,POFUT2,SPSB3,FBXL6,MXD3,DDX39B,DCAF15,SNAPC4,NAT9,METTL17,PPIL2,TRMT2A,C1ORF35,ATAD3B,MRPL55,TELO2,CDC37,OGFR,SLC8B1,CACNB1,ZBTB17,EVA1B,FAM229A,SLC2A4RG,SRRT,BBS5,FHOD1,DPP7,DIP2A,RASSF7,LAMA5,FBXL8,B3GAT3,FAM160B2,FADS3,DENND4B,NARF,TSEN54,HES4,STAG2
TF	Factor: ZNF436; motif: TCCTCCAGGAAGCCY; match class: 1	TF:M10477_1	0.00666826	109	RHOT2,ARFGAP1,MAPK8IP3,TMEM259,FAM193B,DUS1L,CCDC130,SIN3B,IDUA,WDR90,NPEPL1,ZMIZ2,CCNL2,CXXC1,MAN2C1,INPP5E,AKAP17A,TRABD,INPPL1,TMEM175,POFUT2,FBXL6,MXD3,CHTF18,SNAPC4,LMF2,VPS28,NAT9,METTL17,STARD3,GLI4,MICALL2,PLEKHG5,ANKZF1,PPIL2,LMBR1L,WDR91,LRCH4,UCKL1,RAD9A,C1ORF35,EXOC3,RHBDF1,MRPL55,TMEM86B,GTPBP3,ATG4B,MTA1,USF1,DXO,ITIH4,USP20,OGFR,ATP13A1,LCAT,SLC8B1,LEMD2,ANKRD13D,GTF3C5,SDR39U1,P4H…
TF	Factor: ER71; motif: ACCGGAARYN	TF:M02067	0.00676296	83	RHOT2,ARFGAP1,ANAPC2,MAPK8IP3,TAF1C,DUS1L,CCDC130,WDR90,ZMIZ2,MOGS,CCNL2,SPG7,CXXC1,INPP5E,AKAP17A,TRABD,TMEM175,POFUT2,LENG8,FBXL6,DDX39B,DCAF15,ULK3,CLASRP,LMF2,CSNK1G2,METTL17,NDOR1,STARD3,GLI4,PLEKHG5,QTRT1,PPIL2,RAD9A,STX4,ABHD17A,GTPBP3,SMG5,CDC37,ATG4B,USF1,TOP3B,DXO,TSC2,USP20,ATP13A1,LEMD2,GTF3C5,SDR39U1,U2AF1L4,ZBTB17,SFSWAP,ZFYVE27,VPS9D1,POU6F1,BRD9,ZNF276,PICK1,SRRT,EME2,DVL3,OXLD1,F…
TF	Factor: ER71; motif: ACCGGAARYN; match class: 1	TF:M02067_1	0.00732091	34	RHOT2,MAPK8IP3,TAF1C,DUS1L,CCNL2,AKAP17A,TMEM175,FBXL6,DDX39B,CLASRP,CSNK1G2,PPIL2,STX4,ATG4B,USF1,DXO,TSC2,ATP13A1,U2AF1L4,SFSWAP,ZFYVE27,BRD9,ZNF276,PICK1,EME2,DVL3,OXLD1,B3GAT3,C16ORF58,TRIM41,CWC25,PPP1R35,ERCC3,LMBRD1
TF	Factor: c-ets-1; motif: ACCGGAWGTN; match class: 1	TF:M02063_1	0.00751781	44	RHOT2,ARFGAP1,MAPK8IP3,TAF1C,DUS1L,WDR90,CCNL2,INPP5E,AKAP17A,TMEM175,BRAT1,FBXL6,DDX39B,CLASRP,NAT9,METTL17,STARD3,GLI4,PPIL2,STX4,ABHD17A,USF1,DXO,TSC2,ATP13A1,SDR39U1,U2AF1L4,SFSWAP,ZFYVE27,ZNF276,PICK1,EME2,DVL3,OXLD1,SLC25A42,UVSSA,B3GAT3,C16ORF58,WRAP73,TRIM41,CWC25,PPP1R35,ERCC3,LMBRD1
TF	Factor: TFAP2A; motif: NGCCYSAGGCN	TF:M04147	0.00762015	74	ARFGAP1,ANAPC2,FAM193B,C1ORF159,NPEPL1,MOGS,SPG7,AKAP17A,TMEM175,LENG8,BRAT1,SPSB3,FBXL6,MXD3,ULK3,CLASRP,LMF2,MICALL2,ANKZF1,PPIL2,MAN1B1,WDR91,UCKL1,PPP1R12C,TRMT2A,STX4,C1ORF35,MRPL55,TMEM86B,GTPBP3,ATG4B,MTA1,CC2D1A,OGFR,LCAT,CACNB1,LEMD2,P4HTM,EVA1B,SFSWAP,LDB1,PRKRIP1,MYL5,VPS9D1,BRD9,ZNF276,ALS2CL,NSMF,FHOD1,EME2,ELMO3,DVL3,DPP7,DIP2A,LAMA5,ABCA2,HDAC7,NCAPH2,B3GAT3,SS18L1,TMEM184A,DOCK6,F…
TF	Factor: Elk-1; motif: AACCGGAAGTR	TF:M01163	0.00785575	76	RHOT2,MAPK8IP3,TAF1C,DUS1L,CCDC130,IDUA,WDR90,ZMIZ2,MOGS,CXXC1,INPP5E,AKAP17A,TRABD,TMEM175,POFUT2,POMT1,LENG8,FBXL6,DDX39B,DCAF15,CLASRP,LMF2,METTL17,NDOR1,STARD3,GLI4,ANKZF1,PPIL2,MAN1B1,UCKL1,STX4,C1ORF35,ABHD17A,TELO2,SMG5,TJAP1,USF1,CC2D1A,DXO,TSC2,USP20,ATP13A1,CACNB1,LEMD2,ANKRD13D,GTF3C5,U2AF1L4,ZBTB17,LDB1,PRKRIP1,CMTR1,VPS9D1,ZNF276,PICK1,SRRT,BBS5,EME2,DVL3,DPP7,OXLD1,UVSSA,NCAPH2,B3GA…
TF	Factor: HES-7; motif: GNCACGYGNN	TF:M11066	0.00818594	133	RHOT2,ANAPC2,TMEM259,TAF1C,FAM193B,SPPL2B,C1ORF159,DUS1L,TNK2,SIN3B,IDUA,WDR90,NPEPL1,ZMIZ2,MOGS,CCNL2,CXXC1,MAN2C1,AKAP17A,TMEM175,POFUT2,POMT1,LENG8,BRAT1,SPSB3,FBXL6,MXD3,CHTF18,ULK3,CLASRP,SNAPC4,CSNK1G2,NAT9,METTL17,NDOR1,STARD3,GLI4,ARHGEF1,ANKZF1,QTRT1,PPIL2,MAN1B1,WDR91,PPP1R12C,RAD9A,TRMT2A,STX4,C1ORF35,RHBDF1,ATAD3B,MRPL55,ABHD17A,TELO2,GTPBP3,SMG5,CDC37,MTA1,TOP3B,CC2D1A,TSC2,USP20,OGF…
TF	Factor: E2F1; motif: NNNNNGCGSSAAAN	TF:M08874	0.00822504	95	RHOT2,ARFGAP1,TMEM259,DUS1L,TYK2,TNK2,CCNL2,AKAP17A,INPPL1,TMEM175,POMT1,BRAT1,SPSB3,MXD3,CHTF18,CLASRP,SNAPC4,LMF2,CSNK1G2,NAT9,METTL17,QTRT1,PPIL2,LMBR1L,RAD9A,TRMT2A,C1ORF35,EXOC3,ATAD3B,TELO2,TMEM86B,GTPBP3,SMG5,CDC37,ATG4B,MTA1,TOP3B,CC2D1A,OGFR,ATP13A1,SLC8B1,CACNB1,LEMD2,ANKRD13D,U2AF1L4,ZBTB17,NOXA1,SFSWAP,ZFYVE27,PRKRIP1,RABL6,CMTR1,FAM229A,POU6F1,BRD9,ZNF276,ALS2CL,SLC22A17,NSMF,SRRT,TS…
TF	Factor: RFX3; motif: NYNCCMTGGCAACM	TF:M09732	0.00833268	75	ARFGAP1,ANAPC2,TMEM259,TAF1C,NEURL4,CCDC130,IDUA,WDR90,NPEPL1,ZMIZ2,MOGS,CCNL2,TRABD,POFUT2,LENG8,BRAT1,SPSB3,FBXL6,MXD3,VPS28,CSNK1G2,NAT9,METTL17,GLI4,MICALL2,PLEKHG5,QTRT1,UCKL1,PPP1R12C,C1ORF35,GTPBP3,CDC37,ATG4B,TJAP1,TOP3B,CC2D1A,DXO,OGFR,ATP13A1,LCAT,MEF2B,ANKRD13D,P4HTM,NOXA1,LDB1,PRKRIP1,RABL6,FAM229A,VPS9D1,ZNF276,ALS2CL,PICK1,SLC2A4RG,SRRT,TSSK3,BBS5,ELMO3,HDAC7,SLC25A42,C16ORF58,SS18L…
TF	Factor: Sp3; motif: NGCCACGCCCMCN; match class: 1	TF:M12153_1	0.00838591	38	NEURL4,SIN3B,WDR90,INPP5E,AKAP17A,POFUT2,POMT1,BRAT1,FBXL6,MXD3,CHTF18,DCAF15,CLASRP,LMF2,MICALL2,MAN1B1,ABHD17A,GTPBP3,ATG4B,TJAP1,USP20,SLC8B1,NOXA1,MYL5,VPS9D1,ZNF276,NSMF,SLC2A4RG,RASSF7,ABCA2,FBXL8,UVSSA,NCAPH2,ZNF335,SLC25A28,TSEN54,PLCG1,LIN7B
TF	Factor: GKLF; motif: NNNRGGNGNGGSN	TF:M07289	0.00841726	157	RHOT2,ARFGAP1,MAPK8IP3,TMEM259,TAF1C,FAM193B,SPPL2B,C1ORF159,NEURL4,TYK2,TNK2,SIN3B,WDR90,NPEPL1,ZMIZ2,SPG7,INPP5E,AKAP17A,TRABD,INPPL1,TMEM175,POFUT2,POMT1,LENG8,BRAT1,FBXL6,MXD3,DDX39B,CHTF18,DCAF15,ULK3,CLASRP,SNAPC4,LMF2,VPS28,CSNK1G2,NAT9,METTL17,NDOR1,STARD3,GLI4,MICALL2,PLEKHG5,ARHGEF1,ANKZF1,QTRT1,LMBR1L,MAN1B1,LRCH4,PPP1R12C,RAD9A,TRMT2A,STX4,C1ORF35,EXOC3,RHBDF1,ATAD3B,MRPL55,ABHD17A,TE…
TF	Factor: PEA3; motif: NACCGGAAGTN; match class: 1	TF:M11425_1	0.00858516	43	RHOT2,ARFGAP1,MAPK8IP3,TAF1C,DUS1L,WDR90,MAN2C1,INPP5E,AKAP17A,TMEM175,LENG8,FBXL6,CLASRP,NAT9,STARD3,GLI4,PPIL2,ABHD17A,SMG5,USF1,DXO,TSC2,USP20,ATP13A1,ANKRD13D,SDR39U1,U2AF1L4,BRD9,ZNF276,PICK1,EME2,OXLD1,FBXL8,UVSSA,B3GAT3,C16ORF58,WRAP73,ZNF335,TRIM41,PPP1R35,TSEN54,ERCC3,LMBRD1
TF	Factor: BEN; motif: CAGCGRNV	TF:M01240	0.00891474	169	RHOT2,ARFGAP1,ANAPC2,MAPK8IP3,TMEM259,TAF1C,FAM193B,SPPL2B,C1ORF159,NEURL4,DUS1L,CCDC130,TNK2,SIN3B,IDUA,WDR90,NPEPL1,ZMIZ2,MOGS,CCNL2,SPG7,CXXC1,MAN2C1,INPP5E,AKAP17A,TRABD,INPPL1,TMEM175,POFUT2,POMT1,LENG8,BRAT1,SPSB3,FBXL6,MXD3,DDX39B,CHTF18,DCAF15,ULK3,CLASRP,SNAPC4,LMF2,VPS28,CSNK1G2,NAT9,METTL17,NDOR1,STARD3,GLI4,MICALL2,PLEKHG5,ARHGEF1,ANKZF1,QTRT1,PPIL2,LMBR1L,MAN1B1,LRCH4,PPP1R12C,RAD9A,…
TF	Factor: LUMAN; motif: CYCAGCYYCY	TF:M09729	0.0102327	126	RHOT2,ARFGAP1,TAF1C,SPPL2B,NEURL4,DUS1L,CCDC130,TNK2,SIN3B,IDUA,WDR90,NPEPL1,ZMIZ2,MOGS,CCNL2,SPG7,MAN2C1,AKAP17A,TRABD,INPPL1,POFUT2,POMT1,BRAT1,SPSB3,FBXL6,MXD3,CHTF18,DCAF15,ULK3,CLASRP,VPS28,CSNK1G2,NAT9,METTL17,NDOR1,GLI4,MICALL2,PLEKHG5,ARHGEF1,ANKZF1,QTRT1,LMBR1L,MAN1B1,LRCH4,UCKL1,TRMT2A,STX4,C1ORF35,EXOC3,RHBDF1,MRPL55,TMEM86B,SMG5,CDC37,ATG4B,TJAP1,MTA1,CC2D1A,DXO,TSC2,ITIH4,USP20,OGFR,…
TF	Factor: ELK3; motif: ACCGGAAGTN	TF:M03972	0.0102929	28	RHOT2,MAPK8IP3,TAF1C,MOGS,AKAP17A,TMEM175,POFUT2,LENG8,FBXL6,DDX39B,DCAF15,NDOR1,STARD3,TSC2,ATP13A1,LEMD2,GTF3C5,U2AF1L4,ZBTB17,VPS9D1,ZNF276,PICK1,EME2,C16ORF58,WRAP73,TRIM41,INO80B,ERCC3
TF	Factor: Elf-1; motif: NNANCCGGAAGTGS	TF:M09900	0.0102991	75	RHOT2,ARFGAP1,MAPK8IP3,TAF1C,CCDC130,WDR90,MOGS,CCNL2,CXXC1,INPP5E,AKAP17A,TRABD,INPPL1,TMEM175,POFUT2,LENG8,BRAT1,FBXL6,DDX39B,CHTF18,DCAF15,CLASRP,NAT9,NDOR1,STARD3,GLI4,PLEKHG5,ANKZF1,PPIL2,PPP1R12C,RAD9A,ABHD17A,SMG5,USF1,CC2D1A,DXO,TSC2,ITIH4,ATP13A1,LEMD2,ANKRD13D,GTF3C5,SDR39U1,P4HTM,U2AF1L4,ZBTB17,ZFYVE27,VPS9D1,BRD9,ZNF276,PICK1,ARHGAP27,DGKD,EME2,RASSF7,LAMA5,OXLD1,FBXL8,UVSSA,B3GAT3,C1…
TF	Factor: YY2; motif: NCCGCCATNTY	TF:M03925	0.0107329	69	ANAPC2,TMEM259,FAM193B,SPPL2B,NEURL4,TYK2,WDR90,NPEPL1,CCNL2,CXXC1,MAN2C1,TMEM175,DDX39B,ULK3,CLASRP,LMF2,NAT9,METTL17,NDOR1,MICALL2,PLEKHG5,QTRT1,PPIL2,MAN1B1,WDR91,LRCH4,TRMT2A,STX4,MRPL55,ABHD17A,TELO2,GTPBP3,SMG5,CDC37,ATG4B,TJAP1,MTA1,TOP3B,TSC2,OGFR,ATP13A1,LEMD2,GTF3C5,P4HTM,ZBTB17,NOXA1,SFSWAP,RABL6,BRD9,SLC22A17,PICK1,ARHGAP27,SRRT,FHOD1,EME2,DVL3,DPP7,ABCA2,OXLD1,HDAC7,UVSSA,NCAPH2,DOCK…
TF	Factor: EHF; motif: CSCGGAARTN	TF:M02052	0.0107619	121	RHOT2,ARFGAP1,ANAPC2,MAPK8IP3,TMEM259,TAF1C,SPPL2B,DUS1L,TYK2,CCDC130,TNK2,SIN3B,WDR90,NPEPL1,ZMIZ2,MOGS,CCNL2,CXXC1,MAN2C1,INPP5E,AKAP17A,TRABD,TMEM175,POFUT2,LENG8,BRAT1,FBXL6,MXD3,DDX39B,CHTF18,DCAF15,ULK3,CLASRP,SNAPC4,LMF2,VPS28,NAT9,METTL17,NDOR1,STARD3,GLI4,PLEKHG5,QTRT1,PPIL2,WDR91,LRCH4,PPP1R12C,RAD9A,TRMT2A,STX4,EXOC3,RHBDF1,ATAD3B,ABHD17A,TELO2,GTPBP3,SMG5,CDC37,ATG4B,USF1,TOP3B,CC2D1A…
TF	Factor: ZIC4; motif: NNCCNCCCRYNGYGN	TF:M12227	0.0107643	129	RHOT2,ARFGAP1,ANAPC2,MAPK8IP3,TMEM259,TAF1C,SPPL2B,DUS1L,TYK2,CCDC130,TNK2,SIN3B,IDUA,WDR90,NPEPL1,ZMIZ2,MOGS,CCNL2,SPG7,CXXC1,MAN2C1,INPP5E,INPPL1,POMT1,LENG8,BRAT1,SPSB3,FBXL6,DDX39B,CHTF18,ULK3,SNAPC4,LMF2,VPS28,CSNK1G2,NDOR1,STARD3,GLI4,MICALL2,ARHGEF1,ANKZF1,QTRT1,PPIL2,LMBR1L,WDR91,LRCH4,UCKL1,PPP1R12C,RAD9A,TRMT2A,STX4,C1ORF35,RHBDF1,ABHD17A,TMEM86B,SMG5,CDC37,ATG4B,MTA1,DXO,TSC2,OGFR,CACN…
TF	Factor: LKLF; motif: NGGGCGG	TF:M05499	0.010962	101	ARFGAP1,MAPK8IP3,C1ORF159,CCDC130,TNK2,IDUA,NPEPL1,ZMIZ2,SPG7,MAN2C1,INPP5E,AKAP17A,TMEM175,POMT1,BRAT1,SPSB3,MXD3,DDX39B,CHTF18,DCAF15,ULK3,SNAPC4,LMF2,CSNK1G2,NAT9,GLI4,MICALL2,QTRT1,LMBR1L,MAN1B1,WDR91,LRCH4,UCKL1,PPP1R12C,TRMT2A,STX4,C1ORF35,RHBDF1,MRPL55,ABHD17A,TELO2,GTPBP3,ATG4B,MTA1,USF1,DXO,MEF2B,GTF3C5,SDR39U1,ZBTB17,NOXA1,SFSWAP,ZFYVE27,FAM229A,VPS9D1,ZNF276,ALS2CL,SLC22A17,NSMF,SLC2A4…
TF	Factor: KLF17; motif: NGGGCGG	TF:M05386	0.010962	101	ARFGAP1,MAPK8IP3,C1ORF159,CCDC130,TNK2,IDUA,NPEPL1,ZMIZ2,SPG7,MAN2C1,INPP5E,AKAP17A,TMEM175,POMT1,BRAT1,SPSB3,MXD3,DDX39B,CHTF18,DCAF15,ULK3,SNAPC4,LMF2,CSNK1G2,NAT9,GLI4,MICALL2,QTRT1,LMBR1L,MAN1B1,WDR91,LRCH4,UCKL1,PPP1R12C,TRMT2A,STX4,C1ORF35,RHBDF1,MRPL55,ABHD17A,TELO2,GTPBP3,ATG4B,MTA1,USF1,DXO,MEF2B,GTF3C5,SDR39U1,ZBTB17,NOXA1,SFSWAP,ZFYVE27,FAM229A,VPS9D1,ZNF276,ALS2CL,SLC22A17,NSMF,SLC2A4…
TF	Factor: ELK-1; motif: ACCGGAAGTN	TF:M02059	0.0112063	115	RHOT2,ARFGAP1,ANAPC2,MAPK8IP3,TMEM259,TAF1C,DUS1L,TYK2,CCDC130,TNK2,SIN3B,WDR90,ZMIZ2,MOGS,CCNL2,SPG7,CXXC1,MAN2C1,INPP5E,AKAP17A,TRABD,TMEM175,POFUT2,LENG8,BRAT1,SPSB3,FBXL6,DDX39B,DCAF15,ULK3,CLASRP,LMF2,CSNK1G2,NAT9,METTL17,NDOR1,STARD3,GLI4,PLEKHG5,ARHGEF1,QTRT1,PPIL2,PPP1R12C,RAD9A,TRMT2A,STX4,RHBDF1,ABHD17A,GTPBP3,SMG5,CDC37,ATG4B,USF1,TOP3B,CC2D1A,DXO,TSC2,ITIH4,USP20,OGFR,ATP13A1,CACNB1,L…
TF	Factor: AP-4:ER81; motif: RSCGGAAGCAGSTGNN	TF:M08443	0.011301	126	RHOT2,ARFGAP1,ANAPC2,MAPK8IP3,TMEM259,FAM193B,SPPL2B,C1ORF159,NEURL4,TYK2,CCDC130,TNK2,SIN3B,IDUA,WDR90,ZMIZ2,CCNL2,CXXC1,MAN2C1,INPP5E,AKAP17A,TRABD,INPPL1,TMEM175,POFUT2,POMT1,LENG8,BRAT1,SPSB3,MXD3,DDX39B,CHTF18,DCAF15,ULK3,CLASRP,SNAPC4,LMF2,VPS28,CSNK1G2,NAT9,METTL17,NDOR1,STARD3,MICALL2,PLEKHG5,ANKZF1,QTRT1,PPIL2,LMBR1L,MAN1B1,UCKL1,PPP1R12C,RAD9A,STX4,SMG5,CDC37,ATG4B,MTA1,CC2D1A,DXO,USP20…
TF	Factor: pax-6; motif: NYACGCNTSANYGCNYN	TF:M11881	0.0113056	146	RHOT2,ARFGAP1,ANAPC2,MAPK8IP3,TMEM259,TAF1C,FAM193B,SPPL2B,C1ORF159,NEURL4,DUS1L,TYK2,CCDC130,TNK2,SIN3B,IDUA,WDR90,ZMIZ2,MOGS,CCNL2,SPG7,CXXC1,MAN2C1,INPP5E,AKAP17A,TRABD,INPPL1,TMEM175,POFUT2,POMT1,LENG8,BRAT1,SPSB3,FBXL6,MXD3,CHTF18,DCAF15,ULK3,SNAPC4,LMF2,VPS28,CSNK1G2,NAT9,METTL17,NDOR1,STARD3,GLI4,MICALL2,ARHGEF1,QTRT1,PPIL2,LMBR1L,MAN1B1,WDR91,UCKL1,RAD9A,TRMT2A,STX4,C1ORF35,EXOC3,ATAD3B,M…
TF	Factor: ER71:E2A; motif: CASSTGNACCGGAWRYN; match class: 1	TF:M08568_1	0.0113752	160	RHOT2,ARFGAP1,ANAPC2,MAPK8IP3,TMEM259,TAF1C,FAM193B,SPPL2B,C1ORF159,DUS1L,TYK2,CCDC130,TNK2,SIN3B,IDUA,WDR90,NPEPL1,ZMIZ2,MOGS,CCNL2,SPG7,CXXC1,MAN2C1,INPP5E,AKAP17A,TRABD,INPPL1,TMEM175,POFUT2,POMT1,LENG8,BRAT1,SPSB3,FBXL6,MXD3,CHTF18,DCAF15,CLASRP,SNAPC4,LMF2,CSNK1G2,NAT9,METTL17,NDOR1,STARD3,GLI4,MICALL2,PLEKHG5,ARHGEF1,ANKZF1,QTRT1,PPIL2,LMBR1L,MAN1B1,WDR91,LRCH4,PPP1R12C,RAD9A,TRMT2A,STX4,C1…
TF	Factor: Erm; motif: ACCGGAAGTN; match class: 1	TF:M02069_1	0.0116181	38	RHOT2,MAPK8IP3,TAF1C,DUS1L,INPP5E,AKAP17A,TMEM175,LENG8,BRAT1,FBXL6,DDX39B,STARD3,PPIL2,SMG5,USF1,DXO,TSC2,USP20,ATP13A1,LEMD2,ANKRD13D,SDR39U1,SFSWAP,BRD9,ZNF276,PICK1,EME2,FBXL8,UVSSA,B3GAT3,C16ORF58,DOCK6,ZNF335,TRIM41,PPP1R35,TSEN54,ERCC3,LMBRD1
TF	Factor: SAP-1a; motif: NACCGGAAGTV	TF:M01167	0.0116181	38	RHOT2,MAPK8IP3,TAF1C,DUS1L,MOGS,INPP5E,AKAP17A,TRABD,POFUT2,LENG8,FBXL6,DDX39B,CLASRP,LMF2,NDOR1,STARD3,DXO,TSC2,ATP13A1,LEMD2,ANKRD13D,GTF3C5,U2AF1L4,VPS9D1,ZNF276,PICK1,EME2,DVL3,OXLD1,NCAPH2,B3GAT3,C16ORF58,WRAP73,TRIM41,INO80B,PPP1R35,ERCC3,LMBRD1
TF	Factor: pax-6; motif: NYACGCNTSANYGCNYN; match class: 1	TF:M11881_1	0.0118731	94	RHOT2,ARFGAP1,ANAPC2,MAPK8IP3,TMEM259,TAF1C,C1ORF159,NEURL4,DUS1L,TYK2,CCDC130,SIN3B,IDUA,WDR90,ZMIZ2,MOGS,SPG7,CXXC1,MAN2C1,TRABD,INPPL1,TMEM175,POFUT2,POMT1,LENG8,BRAT1,MXD3,CHTF18,DCAF15,ULK3,VPS28,CSNK1G2,NDOR1,STARD3,GLI4,MICALL2,QTRT1,MAN1B1,UCKL1,RAD9A,TRMT2A,C1ORF35,ATAD3B,TELO2,CDC37,CC2D1A,USP20,OGFR,ATP13A1,CACNB1,LEMD2,ANKRD13D,P4HTM,U2AF1L4,ZBTB17,EVA1B,SFSWAP,LDB1,PRKRIP1,FAM229A,VP…
TF	Factor: ER81; motif: RCCGGAARYN	TF:M02065	0.0121292	141	RHOT2,ARFGAP1,ANAPC2,MAPK8IP3,TMEM259,TAF1C,SPPL2B,DUS1L,TYK2,CCDC130,TNK2,SIN3B,WDR90,NPEPL1,ZMIZ2,MOGS,CCNL2,SPG7,CXXC1,MAN2C1,INPP5E,AKAP17A,TRABD,TMEM175,POFUT2,POMT1,LENG8,BRAT1,SPSB3,FBXL6,MXD3,DDX39B,CHTF18,DCAF15,ULK3,CLASRP,SNAPC4,LMF2,VPS28,CSNK1G2,NAT9,METTL17,NDOR1,STARD3,GLI4,PLEKHG5,ARHGEF1,QTRT1,PPIL2,LMBR1L,MAN1B1,WDR91,LRCH4,UCKL1,PPP1R12C,RAD9A,TRMT2A,STX4,RHBDF1,ATAD3B,ABHD17A,…
TF	Factor: ELF1; motif: NCCGGAARTN	TF:M02053	0.0123535	83	RHOT2,ANAPC2,MAPK8IP3,TAF1C,DUS1L,CCDC130,TNK2,SIN3B,WDR90,MOGS,CCNL2,CXXC1,AKAP17A,TRABD,TMEM175,POFUT2,LENG8,BRAT1,FBXL6,DDX39B,DCAF15,ULK3,CLASRP,CSNK1G2,METTL17,NDOR1,STARD3,GLI4,PPIL2,PPP1R12C,STX4,ABHD17A,TELO2,GTPBP3,SMG5,ATG4B,MTA1,USF1,TOP3B,DXO,TSC2,USP20,ATP13A1,CACNB1,LEMD2,ANKRD13D,GTF3C5,SDR39U1,U2AF1L4,ZBTB17,SFSWAP,ZFYVE27,RABL6,VPS9D1,POU6F1,BRD9,ZNF276,PICK1,SRRT,EME2,ELMO3,RASS…
TF	Factor: GABP-ALPHA; motif: RCCGGAARTNN	TF:M08917	0.0129986	47	RHOT2,MAPK8IP3,TAF1C,CCDC130,WDR90,MOGS,CXXC1,AKAP17A,TRABD,TMEM175,POFUT2,LENG8,FBXL6,DDX39B,DCAF15,ULK3,CLASRP,NDOR1,STARD3,GLI4,PPIL2,ABHD17A,USF1,TOP3B,DXO,TSC2,ATP13A1,LEMD2,GTF3C5,U2AF1L4,ZBTB17,SFSWAP,VPS9D1,POU6F1,ZNF276,PICK1,EME2,B3GAT3,C16ORF58,WRAP73,TRIM41,SHANK3,INO80B,CWC25,PPP1R35,ERCC3,LMBRD1
TF	Factor: nerf; motif: NNNCCGGAAGTGN; match class: 1	TF:M09901_1	0.0130137	30	RHOT2,MAPK8IP3,TAF1C,WDR90,INPP5E,AKAP17A,TMEM175,LENG8,FBXL6,CLASRP,STARD3,PPIL2,SMG5,CDC37,USF1,TSC2,ITIH4,ATP13A1,SDR39U1,ZNF276,PICK1,EME2,OXLD1,FBXL8,UVSSA,WRAP73,TRIM41,PPP1R35,TSEN54,ERCC3
TF	Factor: E2F-4; motif: NGGCGGGAARN	TF:M07084	0.0133692	127	ARFGAP1,TMEM259,TAF1C,FAM193B,C1ORF159,NEURL4,DUS1L,TYK2,TNK2,WDR90,NPEPL1,MOGS,CCNL2,SPG7,CXXC1,MAN2C1,INPP5E,AKAP17A,TRABD,TMEM175,POFUT2,BRAT1,SPSB3,FBXL6,MXD3,DDX39B,CHTF18,DCAF15,ULK3,CLASRP,SNAPC4,LMF2,CSNK1G2,NAT9,METTL17,NDOR1,STARD3,MICALL2,ARHGEF1,QTRT1,PPIL2,LMBR1L,WDR91,LRCH4,RAD9A,TRMT2A,C1ORF35,RHBDF1,ATAD3B,MRPL55,TELO2,SMG5,CDC37,ATG4B,TJAP1,MTA1,TOP3B,CC2D1A,DXO,ITIH4,OGFR,SLC8B1…
TF	Factor: PUR1; motif: GGGNCAGNN	TF:M01721	0.013414	112	RHOT2,ARFGAP1,ANAPC2,MAPK8IP3,TMEM259,TAF1C,FAM193B,C1ORF159,NEURL4,DUS1L,SIN3B,IDUA,WDR90,NPEPL1,ZMIZ2,CCNL2,AKAP17A,TRABD,INPPL1,TMEM175,POFUT2,BRAT1,SPSB3,MXD3,DDX39B,CHTF18,ULK3,CLASRP,VPS28,CSNK1G2,NAT9,STARD3,GLI4,MICALL2,PLEKHG5,ARHGEF1,ANKZF1,LMBR1L,LRCH4,PPP1R12C,TRMT2A,C1ORF35,RHBDF1,ATAD3B,TMEM86B,SMG5,MTA1,CC2D1A,TSC2,USP20,LCAT,MEF2B,LEMD2,ANKRD13D,GTF3C5,SDR39U1,P4HTM,U2AF1L4,EVA1B,…
TF	Factor: Pet-1; motif: NACCGGAAGTN	TF:M11406	0.0134882	29	RHOT2,MAPK8IP3,TAF1C,MOGS,AKAP17A,TMEM175,POFUT2,LENG8,FBXL6,DDX39B,NDOR1,STARD3,TSC2,ATP13A1,LEMD2,GTF3C5,U2AF1L4,ZBTB17,VPS9D1,ZNF276,PICK1,EME2,B3GAT3,C16ORF58,WRAP73,TRIM41,INO80B,ERCC3,LMBRD1
TF	Factor: Elk-1; motif: NNNNCCGGAARTNN	TF:M00025	0.0136808	122	RHOT2,ARFGAP1,ANAPC2,MAPK8IP3,TAF1C,FAM193B,DUS1L,TYK2,CCDC130,TNK2,SIN3B,WDR90,ZMIZ2,MOGS,CCNL2,SPG7,CXXC1,MAN2C1,INPP5E,AKAP17A,TRABD,TMEM175,POFUT2,POMT1,LENG8,BRAT1,SPSB3,FBXL6,MXD3,DDX39B,DCAF15,ULK3,CLASRP,LMF2,CSNK1G2,NAT9,METTL17,NDOR1,STARD3,GLI4,PLEKHG5,ARHGEF1,PPIL2,MAN1B1,WDR91,PPP1R12C,RAD9A,TRMT2A,STX4,RHBDF1,ABHD17A,GTPBP3,SMG5,CDC37,ATG4B,USF1,TOP3B,CC2D1A,DXO,TSC2,ITIH4,USP20,OGF…
TF	Factor: ZNF614; motif: NCYCWGCCYYNNN	TF:M09862	0.0138596	114	RHOT2,ARFGAP1,TAF1C,FAM193B,SPPL2B,C1ORF159,NEURL4,DUS1L,TNK2,SIN3B,IDUA,WDR90,NPEPL1,ZMIZ2,CCNL2,INPP5E,AKAP17A,TRABD,INPPL1,POFUT2,BRAT1,SPSB3,FBXL6,MXD3,CHTF18,DCAF15,ULK3,CLASRP,LMF2,CSNK1G2,NDOR1,GLI4,MICALL2,ARHGEF1,ANKZF1,LMBR1L,WDR91,UCKL1,PPP1R12C,RAD9A,TRMT2A,STX4,C1ORF35,RHBDF1,MRPL55,TMEM86B,ATG4B,MTA1,USF1,TSC2,USP20,OGFR,ATP13A1,LCAT,SLC8B1,LEMD2,GTF3C5,SDR39U1,ZBTB17,EVA1B,NOXA1,LD…
TF	Factor: PLAG1; motif: CCCCCKWNNNGGSCCC	TF:M01973	0.0142679	84	RHOT2,ARFGAP1,MAPK8IP3,IDUA,WDR90,NPEPL1,CCNL2,SPG7,CXXC1,AKAP17A,TRABD,INPPL1,POFUT2,FBXL6,MXD3,CHTF18,DCAF15,CLASRP,CSNK1G2,NAT9,STARD3,GLI4,MICALL2,WDR91,LRCH4,UCKL1,TRMT2A,STX4,C1ORF35,RHBDF1,TELO2,TMEM86B,CDC37,ATG4B,MTA1,OGFR,ATP13A1,LCAT,CACNB1,U2AF1L4,EVA1B,NOXA1,SFSWAP,LDB1,CMTR1,FAM229A,POU6F1,BRD9,ALS2CL,NSMF,SLC2A4RG,TSSK3,BBS5,FHOD1,EME2,DVL3,DPP7,RASSF7,FBXL8,HDAC7,SLC25A42,UVSSA,C1…
TF	Factor: ctcf; motif: YGGCCACCAGRKGGCRSYN	TF:M09890	0.0146569	106	RHOT2,MAPK8IP3,TMEM259,TAF1C,FAM193B,NEURL4,DUS1L,TYK2,TNK2,IDUA,NPEPL1,ZMIZ2,SPG7,CXXC1,MAN2C1,INPP5E,AKAP17A,TRABD,INPPL1,TMEM175,BRAT1,SPSB3,MXD3,ULK3,CLASRP,SNAPC4,CSNK1G2,NDOR1,MICALL2,PLEKHG5,ARHGEF1,MAN1B1,LRCH4,UCKL1,PPP1R12C,RAD9A,TRMT2A,EXOC3,RHBDF1,ATAD3B,TMEM86B,SMG5,ATG4B,MTA1,TSC2,ITIH4,USP20,OGFR,LCAT,SLC8B1,MEF2B,LEMD2,ANKRD13D,GTF3C5,P4HTM,U2AF1L4,ZBTB17,EVA1B,NOXA1,LDB1,FAM229A,…
TF	Factor: Elk-1:T-bet; motif: TCACACCGGAAGNN; match class: 1	TF:M08231_1	0.0147458	33	RHOT2,MAPK8IP3,TAF1C,DUS1L,CCNL2,MAN2C1,INPP5E,TRABD,LENG8,BRAT1,SPSB3,FBXL6,DDX39B,ULK3,CSNK1G2,METTL17,NDOR1,ARHGEF1,PPP1R12C,MTA1,DXO,TSC2,ATP13A1,SFSWAP,PICK1,EME2,OXLD1,UVSSA,B3GAT3,INO80B,PPP1R35,ERCC3,LMBRD1
TF	Factor: ERG; motif: ACCGGAART	TF:M01752	0.0151117	115	RHOT2,ARFGAP1,ANAPC2,MAPK8IP3,TAF1C,DUS1L,TYK2,CCDC130,TNK2,SIN3B,WDR90,ZMIZ2,MOGS,CCNL2,SPG7,CXXC1,MAN2C1,INPP5E,AKAP17A,TRABD,TMEM175,POFUT2,LENG8,BRAT1,SPSB3,FBXL6,DDX39B,DCAF15,ULK3,CLASRP,LMF2,CSNK1G2,NAT9,METTL17,NDOR1,STARD3,GLI4,PLEKHG5,ARHGEF1,ANKZF1,QTRT1,PPIL2,MAN1B1,UCKL1,PPP1R12C,RAD9A,TRMT2A,STX4,RHBDF1,ABHD17A,GTPBP3,SMG5,CDC37,ATG4B,USF1,TOP3B,CC2D1A,DXO,TSC2,ITIH4,USP20,OGFR,ATP1…
TF	Factor: sp4; motif: NNNGCYCCGCCCCCY; match class: 1	TF:M10530_1	0.0151508	59	SIN3B,ZMIZ2,CCNL2,AKAP17A,INPPL1,POFUT2,BRAT1,MXD3,CHTF18,DCAF15,CLASRP,LMF2,CSNK1G2,NAT9,STARD3,GLI4,MICALL2,ANKZF1,WDR91,RAD9A,TRMT2A,ATAD3B,ABHD17A,TELO2,SMG5,TJAP1,USP20,ATP13A1,SLC8B1,EVA1B,LDB1,VPS9D1,ZNF276,ALS2CL,NSMF,SLC2A4RG,FHOD1,ELMO3,DVL3,RASSF7,LAMA5,ABCA2,UVSSA,NCAPH2,B3GAT3,C16ORF58,DOCK6,FAM160B2,TRIM41,SHANK3,FLYWCH1,PPP1R35,TSEN54,UNC119,TRPM4,PLCG1,LIN7B,CNOT6L,LMBRD1
TF	Factor: AP-2alpha; motif: GCCNNNRGS; match class: 1	TF:M00469_1	0.0153437	54	ANAPC2,MAPK8IP3,FAM193B,DUS1L,TNK2,NPEPL1,ZMIZ2,MOGS,INPP5E,INPPL1,POFUT2,LENG8,BRAT1,FBXL6,DCAF15,LMF2,MAN1B1,LRCH4,PPP1R12C,RHBDF1,ATAD3B,ATG4B,MTA1,OGFR,P4HTM,ZBTB17,EVA1B,RABL6,FAM229A,ALS2CL,NSMF,SLC2A4RG,TSSK3,ELMO3,LAMA5,FBXL8,HDAC7,NCAPH2,SS18L1,DOCK6,FAM160B2,ZNF335,PIGQ,SLC25A28,TRIM7,FADS3,SHANK3,TUBG2,PPP1R35,ILKAP,PRR22,LIN7B,CNOT6L,PARVA
TF	Factor: NF-E4; motif: GTGAGGS; match class: 1	TF:M08826_1	0.0154795	69	RHOT2,ANAPC2,C1ORF159,CCDC130,SIN3B,IDUA,MOGS,SPG7,INPPL1,TMEM175,DCAF15,ULK3,CLASRP,SNAPC4,CSNK1G2,NDOR1,LMBR1L,MAN1B1,LRCH4,UCKL1,RAD9A,RHBDF1,MRPL55,TMEM86B,GTPBP3,MTA1,CC2D1A,TSC2,USP20,ATP13A1,LCAT,MEF2B,ANKRD13D,U2AF1L4,NOXA1,SFSWAP,ZFYVE27,MYL5,VPS9D1,BRD9,ZNF276,NSMF,SLC2A4RG,ARHGAP27,FHOD1,EME2,ELMO3,DPP7,DIP2A,DEF6,OXLD1,HDAC7,SLC25A42,C16ORF58,SS18L1,TMEM184A,FAM160B2,WRAP73,SLC25A28,T…
TF	Factor: Pasx-5; motif: GTCACGSTT; match class: 1	TF:M04765_1	0.015555	63	ANAPC2,MAPK8IP3,SPPL2B,CCDC130,WDR90,ZMIZ2,CCNL2,CXXC1,INPP5E,POFUT2,LENG8,SPSB3,FBXL6,CHTF18,DCAF15,ULK3,SNAPC4,CSNK1G2,NDOR1,ANKZF1,PPIL2,LMBR1L,WDR91,PPP1R12C,RAD9A,TRMT2A,STX4,MRPL55,ABHD17A,GTPBP3,SMG5,ATG4B,USF1,LCAT,LDB1,PRKRIP1,CMTR1,ALS2CL,PICK1,NSMF,DPP7,RASSF7,ABCA2,OXLD1,SLC25A42,UVSSA,B3GAT3,SS18L1,DOCK6,ZNF335,TRIM41,TRIM7,DENND4B,NARF,INO80B,FLYWCH1,ERCC3,ZNF513,HES4,PLCG1,LIN7B,CL…
TF	Factor: Erg; motif: NACCGGAARTN	TF:M11396	0.0168428	126	RHOT2,ARFGAP1,ANAPC2,MAPK8IP3,TAF1C,DUS1L,TYK2,CCDC130,TNK2,SIN3B,WDR90,ZMIZ2,MOGS,CCNL2,SPG7,CXXC1,MAN2C1,INPP5E,AKAP17A,TRABD,TMEM175,POFUT2,POMT1,LENG8,BRAT1,SPSB3,FBXL6,MXD3,DDX39B,DCAF15,ULK3,CLASRP,LMF2,CSNK1G2,NAT9,METTL17,NDOR1,STARD3,GLI4,PLEKHG5,ARHGEF1,QTRT1,PPIL2,MAN1B1,PPP1R12C,RAD9A,TRMT2A,STX4,RHBDF1,ABHD17A,TELO2,GTPBP3,SMG5,CDC37,ATG4B,MTA1,USF1,TOP3B,CC2D1A,DXO,TSC2,ITIH4,USP20,…
TF	Factor: AP-2alpha; motif: NGCCTSAGGCN	TF:M11480	0.0170837	84	ARFGAP1,ANAPC2,FAM193B,C1ORF159,NPEPL1,MOGS,CCNL2,SPG7,INPP5E,AKAP17A,TMEM175,POFUT2,LENG8,BRAT1,SPSB3,FBXL6,MXD3,ULK3,CLASRP,LMF2,NAT9,STARD3,MICALL2,ANKZF1,PPIL2,MAN1B1,WDR91,UCKL1,PPP1R12C,TRMT2A,STX4,C1ORF35,MRPL55,TMEM86B,GTPBP3,ATG4B,MTA1,CC2D1A,OGFR,LCAT,CACNB1,LEMD2,P4HTM,EVA1B,SFSWAP,LDB1,PRKRIP1,RABL6,MYL5,VPS9D1,BRD9,ZNF276,ALS2CL,NSMF,FHOD1,EME2,ELMO3,DVL3,DPP7,DIP2A,LAMA5,ABCA2,HDAC7…
TF	Factor: Sp2; motif: TGGGCGCGCCCA; match class: 1	TF:M06948_1	0.0170837	84	RHOT2,ARFGAP1,MAPK8IP3,TAF1C,DUS1L,CCDC130,TNK2,IDUA,WDR90,NPEPL1,ZMIZ2,CCNL2,SPG7,CXXC1,MAN2C1,INPP5E,TRABD,INPPL1,POFUT2,POMT1,SPSB3,FBXL6,MXD3,CHTF18,DCAF15,LMF2,CSNK1G2,NDOR1,MICALL2,ANKZF1,QTRT1,PPIL2,LRCH4,STX4,C1ORF35,RHBDF1,ABHD17A,CDC37,ATG4B,CC2D1A,ITIH4,OGFR,ATP13A1,SLC8B1,LEMD2,ANKRD13D,GTF3C5,P4HTM,U2AF1L4,NOXA1,SFSWAP,RABL6,MYL5,FAM229A,POU6F1,ALS2CL,NSMF,SLC2A4RG,TSSK3,FHOD1,DVL3,D…
TF	Factor: Elf-1; motif: NANCCGGAAGTN	TF:M11451	0.0171386	91	RHOT2,ARFGAP1,ANAPC2,MAPK8IP3,TMEM259,TAF1C,SPPL2B,DUS1L,TYK2,CCDC130,WDR90,ZMIZ2,MOGS,CCNL2,CXXC1,MAN2C1,INPP5E,AKAP17A,TRABD,TMEM175,POFUT2,LENG8,BRAT1,FBXL6,DDX39B,DCAF15,CLASRP,LMF2,NAT9,NDOR1,STARD3,GLI4,PLEKHG5,PPIL2,PPP1R12C,RAD9A,STX4,RHBDF1,ABHD17A,SMG5,CDC37,USF1,TOP3B,CC2D1A,DXO,TSC2,ITIH4,USP20,OGFR,ATP13A1,LEMD2,ANKRD13D,GTF3C5,SDR39U1,U2AF1L4,ZBTB17,NOXA1,SFSWAP,ZFYVE27,VPS9D1,BRD9,…
TF	Factor: ER71:SREBP-2; motif: NTSACGTGACGGAARY; match class: 1	TF:M08457_1	0.0175883	78	ANAPC2,MAPK8IP3,FAM193B,NEURL4,CCDC130,TNK2,ZMIZ2,SPG7,MAN2C1,AKAP17A,INPPL1,TMEM175,LENG8,BRAT1,FBXL6,CHTF18,CLASRP,CSNK1G2,NAT9,METTL17,NDOR1,STARD3,GLI4,MICALL2,QTRT1,PPIL2,LMBR1L,MAN1B1,WDR91,RAD9A,TRMT2A,STX4,ATAD3B,SMG5,ATG4B,CC2D1A,DXO,TSC2,USP20,OGFR,ATP13A1,ANKRD13D,SDR39U1,P4HTM,U2AF1L4,ZBTB17,SFSWAP,ZFYVE27,CMTR1,FAM229A,VPS9D1,BRD9,SLC22A17,PICK1,NSMF,SLC2A4RG,SRRT,TSSK3,BBS5,FHOD1,EL…
TF	Factor: Elf-1; motif: NANSCGGAAGTR; match class: 1	TF:M11450_1	0.0178256	29	RHOT2,ARFGAP1,TYK2,CCDC130,WDR90,CCNL2,CXXC1,AKAP17A,TMEM175,LENG8,NAT9,NDOR1,STARD3,GLI4,PPP1R12C,STX4,ABHD17A,SMG5,USF1,TSC2,ATP13A1,GTF3C5,U2AF1L4,PICK1,RASSF7,OXLD1,WRAP73,TRIM41,ERCC3
TF	Factor: Hey2; motif: NNCACGYGNN; match class: 1	TF:M11052_1	0.0179568	115	RHOT2,ANAPC2,TMEM259,TAF1C,FAM193B,DUS1L,TNK2,SIN3B,IDUA,WDR90,NPEPL1,ZMIZ2,MOGS,CCNL2,CXXC1,MAN2C1,AKAP17A,TMEM175,POFUT2,POMT1,LENG8,BRAT1,SPSB3,FBXL6,MXD3,CHTF18,ULK3,SNAPC4,CSNK1G2,NAT9,METTL17,GLI4,ARHGEF1,ANKZF1,QTRT1,MAN1B1,WDR91,LRCH4,RAD9A,TRMT2A,STX4,C1ORF35,RHBDF1,ATAD3B,MRPL55,ABHD17A,TELO2,GTPBP3,SMG5,CDC37,ATG4B,MTA1,CC2D1A,TSC2,USP20,OGFR,ATP13A1,LEMD2,ANKRD13D,SDR39U1,P4HTM,ZBTB17…
TF	Factor: AP-2gamma; motif: GCCYNCRGSN; match class: 1	TF:M03811_1	0.0185578	59	RHOT2,ANAPC2,FAM193B,DUS1L,TNK2,SIN3B,NPEPL1,INPPL1,POFUT2,POMT1,SPSB3,ULK3,LMF2,CSNK1G2,METTL17,GLI4,PPIL2,TRMT2A,RHBDF1,ATAD3B,TELO2,TMEM86B,GTPBP3,ATG4B,MTA1,USF1,LEMD2,ANKRD13D,P4HTM,EVA1B,MYL5,POU6F1,BRD9,ZNF276,NSMF,SLC2A4RG,BBS5,DPP7,RASSF7,FBXL8,HDAC7,SLC25A42,UVSSA,NCAPH2,SS18L1,FAM160B2,WRAP73,SLC25A28,TRIM7,DENND4B,NARF,FLYWCH1,PPP1R35,TSEN54,UNC119,ZNF513,ILKAP,PRR22,PLCG1
TF	Factor: Erg; motif: ACCGGAAGTN	TF:M02062	0.0186102	102	RHOT2,ARFGAP1,MAPK8IP3,TAF1C,DUS1L,TYK2,CCDC130,SIN3B,WDR90,ZMIZ2,MOGS,CCNL2,SPG7,CXXC1,MAN2C1,INPP5E,AKAP17A,TRABD,TMEM175,POFUT2,LENG8,BRAT1,SPSB3,FBXL6,DDX39B,DCAF15,ULK3,CLASRP,LMF2,CSNK1G2,METTL17,NDOR1,STARD3,GLI4,PLEKHG5,ARHGEF1,QTRT1,PPIL2,MAN1B1,RAD9A,STX4,RHBDF1,ABHD17A,GTPBP3,SMG5,CDC37,ATG4B,USF1,TOP3B,DXO,TSC2,ITIH4,USP20,OGFR,ATP13A1,CACNB1,LEMD2,ANKRD13D,GTF3C5,SDR39U1,U2AF1L4,ZBTB…
TF	Factor: Zfx; motif: SNSCAGGCCKCGSCSS	TF:M01593	0.0193519	63	MAPK8IP3,TNK2,SIN3B,IDUA,WDR90,NPEPL1,MOGS,SPG7,INPP5E,AKAP17A,TRABD,POFUT2,LENG8,CLASRP,LMF2,MICALL2,ANKZF1,MAN1B1,WDR91,RHBDF1,ABHD17A,ATG4B,TJAP1,MTA1,DXO,OGFR,LEMD2,ANKRD13D,U2AF1L4,EVA1B,NOXA1,SFSWAP,RABL6,BRD9,SLC2A4RG,ELMO3,DVL3,DPP7,LAMA5,ABCA2,HDAC7,UVSSA,NCAPH2,B3GAT3,SS18L1,FAM160B2,WRAP73,ZNF335,PIGQ,SLC25A28,TRIM7,FADS3,DENND4B,NARF,SHANK3,TUBG2,PPP1R35,UNC119,ILKAP,PRR22,HES4,LIN7B,…
TF	Factor: SP1; motif: GGGGYGGGGNS	TF:M01303	0.0197179	100	ARFGAP1,MAPK8IP3,NEURL4,TNK2,SIN3B,IDUA,ZMIZ2,CCNL2,INPP5E,AKAP17A,INPPL1,POFUT2,MXD3,CHTF18,DCAF15,ULK3,CLASRP,LMF2,VPS28,CSNK1G2,NAT9,METTL17,STARD3,GLI4,MICALL2,PLEKHG5,ARHGEF1,ANKZF1,WDR91,RAD9A,C1ORF35,ATAD3B,MRPL55,ABHD17A,TELO2,TMEM86B,SMG5,CDC37,ATG4B,TJAP1,MTA1,CC2D1A,DXO,USP20,OGFR,ATP13A1,SLC8B1,CACNB1,SDR39U1,P4HTM,U2AF1L4,ZBTB17,EVA1B,NOXA1,MYL5,FAM229A,VPS9D1,POU6F1,ZNF276,ALS2CL,NS…
TF	Factor: ctcf; motif: NNNCCASYAGRKGGCRSYNN	TF:M09602	0.0199204	96	RHOT2,ANAPC2,MAPK8IP3,TMEM259,TAF1C,FAM193B,NEURL4,IDUA,NPEPL1,ZMIZ2,SPG7,CXXC1,MAN2C1,INPP5E,TRABD,INPPL1,TMEM175,BRAT1,SPSB3,MXD3,ULK3,CLASRP,SNAPC4,CSNK1G2,NDOR1,MICALL2,PLEKHG5,ARHGEF1,MAN1B1,LRCH4,UCKL1,PPP1R12C,RAD9A,TRMT2A,EXOC3,RHBDF1,ATAD3B,TMEM86B,SMG5,ATG4B,TSC2,OGFR,LCAT,SLC8B1,MEF2B,LEMD2,ANKRD13D,GTF3C5,P4HTM,U2AF1L4,EVA1B,NOXA1,FAM229A,VPS9D1,POU6F1,ZNF276,ALS2CL,SLC22A17,PICK1,NSM…
TF	Factor: ETV4; motif: ACCGGAAGTN; match class: 1	TF:M03982_1	0.0210769	38	RHOT2,MAPK8IP3,TAF1C,DUS1L,MAN2C1,INPP5E,AKAP17A,TMEM175,LENG8,FBXL6,DDX39B,STARD3,PPIL2,SMG5,USF1,DXO,TSC2,USP20,ATP13A1,ANKRD13D,SDR39U1,U2AF1L4,SFSWAP,ZNF276,PICK1,EME2,OXLD1,FBXL8,UVSSA,B3GAT3,C16ORF58,DOCK6,ZNF335,TRIM41,PPP1R35,TSEN54,ERCC3,LMBRD1
TF	Factor: pax-2; motif: NCGTCACGCNYSRNYGCNYN	TF:M11877	0.0217742	132	RHOT2,ARFGAP1,ANAPC2,TMEM259,FAM193B,SPPL2B,C1ORF159,DUS1L,TYK2,CCDC130,IDUA,WDR90,ZMIZ2,MOGS,CCNL2,SPG7,CXXC1,MAN2C1,INPP5E,POFUT2,POMT1,LENG8,BRAT1,SPSB3,FBXL6,MXD3,DDX39B,CHTF18,DCAF15,ULK3,CLASRP,SNAPC4,LMF2,CSNK1G2,NDOR1,GLI4,MICALL2,ANKZF1,QTRT1,PPIL2,LMBR1L,MAN1B1,WDR91,LRCH4,UCKL1,PPP1R12C,RAD9A,TRMT2A,STX4,EXOC3,ATAD3B,MRPL55,ABHD17A,TELO2,TMEM86B,GTPBP3,SMG5,CDC37,ATG4B,MTA1,USF1,DXO,US…
TF	Factor: LRF; motif: GGGGKYNNB; match class: 1	TF:M01100_1	0.0219425	47	RHOT2,ARFGAP1,NEURL4,TNK2,WDR90,NPEPL1,CXXC1,TRABD,INPPL1,POFUT2,CSNK1G2,NDOR1,GLI4,ARHGEF1,QTRT1,RHBDF1,MTA1,USP20,OGFR,MYL5,FAM229A,VPS9D1,ZNF276,ALS2CL,SLC22A17,NSMF,SLC2A4RG,TSSK3,ELMO3,DPP7,LAMA5,FBXL8,C16ORF58,SS18L1,TMEM184A,DOCK6,FAM160B2,PIGQ,FADS3,DENND4B,SHANK3,UNC119,ZNF513,PRR22,PLCG1,LIN7B,STAG2
TF	Factor: ESE-1; motif: NSMGGAARTN; match class: 1	TF:M01214_1	0.0226138	40	RHOT2,ARFGAP1,MAPK8IP3,TAF1C,WDR90,CCNL2,MAN2C1,AKAP17A,TRABD,TMEM175,FBXL6,CLASRP,NAT9,STARD3,GLI4,PPIL2,ABHD17A,TELO2,SMG5,ATG4B,USF1,DXO,TSC2,ITIH4,ATP13A1,U2AF1L4,SFSWAP,ZFYVE27,BRD9,ZNF276,PICK1,EME2,RASSF7,OXLD1,B3GAT3,C16ORF58,DOCK6,WRAP73,TRIM41,LMBRD1
TF	Factor: ESE-1; motif: NSMGGAARTN; match class: 1	TF:M02055_1	0.0226138	40	RHOT2,ARFGAP1,MAPK8IP3,TAF1C,WDR90,CCNL2,MAN2C1,AKAP17A,TRABD,TMEM175,FBXL6,CLASRP,NAT9,STARD3,GLI4,PPIL2,ABHD17A,TELO2,SMG5,ATG4B,USF1,DXO,TSC2,ITIH4,ATP13A1,U2AF1L4,SFSWAP,ZFYVE27,BRD9,ZNF276,PICK1,EME2,RASSF7,OXLD1,B3GAT3,C16ORF58,DOCK6,WRAP73,TRIM41,LMBRD1
TF	Factor: AP-2; motif: GSCCSCRGGCNRNRNN	TF:M00800	0.0226674	111	RHOT2,ARFGAP1,ANAPC2,MAPK8IP3,TMEM259,FAM193B,SPPL2B,C1ORF159,DUS1L,CCDC130,TNK2,SIN3B,IDUA,NPEPL1,ZMIZ2,MOGS,SPG7,CXXC1,MAN2C1,INPP5E,INPPL1,POFUT2,POMT1,LENG8,BRAT1,SPSB3,FBXL6,MXD3,CLASRP,CSNK1G2,METTL17,NDOR1,STARD3,GLI4,MICALL2,ARHGEF1,ANKZF1,LMBR1L,WDR91,LRCH4,UCKL1,PPP1R12C,RAD9A,TRMT2A,EXOC3,ATAD3B,TELO2,TMEM86B,GTPBP3,ATG4B,MTA1,USF1,TOP3B,CC2D1A,OGFR,LEMD2,ANKRD13D,P4HTM,U2AF1L4,EVA1B,N…
TF	Factor: AP-2alpha; motif: NGCCTNAGGCN	TF:M11479	0.0230889	67	ARFGAP1,ANAPC2,MAPK8IP3,TMEM259,SPPL2B,C1ORF159,CCDC130,TNK2,IDUA,WDR90,NPEPL1,SPG7,CXXC1,AKAP17A,TMEM175,FBXL6,MXD3,CLASRP,LMF2,VPS28,PPIL2,WDR91,UCKL1,PPP1R12C,STX4,C1ORF35,EXOC3,MRPL55,TELO2,TMEM86B,GTPBP3,ATG4B,TJAP1,CC2D1A,DXO,OGFR,LCAT,SLC8B1,ANKRD13D,P4HTM,EVA1B,NOXA1,SFSWAP,LDB1,PRKRIP1,MYL5,NSMF,FHOD1,EME2,ELMO3,DPP7,DIP2A,FBXL8,SLC25A42,UVSSA,NCAPH2,B3GAT3,C16ORF58,FAM160B2,PIGQ,SLC25A2…
TF	Factor: GABP-alpha; motif: CACTTCCGG	TF:M04698	0.0237171	52	RHOT2,ARFGAP1,MAPK8IP3,TAF1C,CCDC130,WDR90,MOGS,CXXC1,MAN2C1,AKAP17A,TRABD,TMEM175,POFUT2,LENG8,BRAT1,FBXL6,DDX39B,DCAF15,CLASRP,NAT9,NDOR1,STARD3,GLI4,PPIL2,PPP1R12C,TRMT2A,ABHD17A,USF1,CC2D1A,TSC2,ITIH4,ATP13A1,LEMD2,GTF3C5,U2AF1L4,ZBTB17,NOXA1,VPS9D1,ZNF276,PICK1,ARHGAP27,SRRT,EME2,RASSF7,OXLD1,C16ORF58,SS18L1,WRAP73,TRIM41,INO80B,CWC25,ERCC3
TF	Factor: meis1:Elf-1; motif: NTGCCGGAAGTN; match class: 1	TF:M08377_1	0.0238062	72	RHOT2,ARFGAP1,ANAPC2,MAPK8IP3,FAM193B,TNK2,WDR90,MOGS,CCNL2,SPG7,MAN2C1,INPP5E,AKAP17A,TMEM175,POFUT2,POMT1,SPSB3,ULK3,CLASRP,CSNK1G2,NAT9,NDOR1,STARD3,GLI4,PLEKHG5,ANKZF1,PPIL2,MAN1B1,UCKL1,RAD9A,STX4,RHBDF1,ATAD3B,ABHD17A,GTPBP3,CDC37,USF1,CC2D1A,DXO,TSC2,ATP13A1,LCAT,ANKRD13D,SDR39U1,U2AF1L4,SFSWAP,POU6F1,BRD9,ZNF276,ALS2CL,PICK1,DGKD,EME2,ELMO3,DPP7,DIP2A,OXLD1,FBXL8,HDAC7,SS18L1,TMEM184A,FAM…
TF	Factor: Fli-1; motif: ACCGGAAGYN; match class: 1	TF:M02073_1	0.0246486	31	RHOT2,MAPK8IP3,TAF1C,DUS1L,CCNL2,AKAP17A,TRABD,TMEM175,FBXL6,DDX39B,STARD3,ARHGEF1,PPIL2,STX4,DXO,TSC2,ATP13A1,SDR39U1,U2AF1L4,SFSWAP,ZNF276,PICK1,EME2,UVSSA,B3GAT3,C16ORF58,TRIM41,INO80B,PPP1R35,ERCC3,LMBRD1
TF	Factor: ER71; motif: NACCGGAARTN	TF:M11413	0.0250569	39	RHOT2,MAPK8IP3,TAF1C,CCDC130,WDR90,MOGS,AKAP17A,TMEM175,POFUT2,LENG8,FBXL6,DDX39B,DCAF15,CLASRP,NDOR1,STARD3,GLI4,PPIL2,ABHD17A,DXO,TSC2,ATP13A1,LEMD2,GTF3C5,U2AF1L4,ZBTB17,VPS9D1,ZNF276,PICK1,EME2,B3GAT3,C16ORF58,WRAP73,TRIM41,INO80B,CWC25,PPP1R35,ERCC3,LMBRD1
TF	Factor: AP-2alphaA; motif: ANMGCCTNAGGCKNT	TF:M01047	0.0257698	112	ARFGAP1,ANAPC2,FAM193B,C1ORF159,DUS1L,TNK2,NPEPL1,ZMIZ2,MOGS,CCNL2,SPG7,MAN2C1,INPP5E,AKAP17A,TRABD,TMEM175,POFUT2,POMT1,LENG8,BRAT1,SPSB3,FBXL6,MXD3,ULK3,CLASRP,SNAPC4,LMF2,CSNK1G2,NAT9,METTL17,STARD3,GLI4,MICALL2,ANKZF1,PPIL2,MAN1B1,WDR91,LRCH4,UCKL1,PPP1R12C,TRMT2A,STX4,C1ORF35,RHBDF1,ATAD3B,MRPL55,TMEM86B,GTPBP3,ATG4B,MTA1,CC2D1A,DXO,OGFR,LCAT,CACNB1,LEMD2,ANKRD13D,GTF3C5,SDR39U1,P4HTM,ZBTB17…
TF	Factor: AP-2alphaA; motif: ANMGCCTNAGGCKNT; match class: 1	TF:M01047_1	0.0257698	112	ARFGAP1,ANAPC2,FAM193B,C1ORF159,DUS1L,TNK2,NPEPL1,ZMIZ2,MOGS,CCNL2,SPG7,MAN2C1,INPP5E,AKAP17A,TRABD,TMEM175,POFUT2,POMT1,LENG8,BRAT1,SPSB3,FBXL6,MXD3,ULK3,CLASRP,SNAPC4,LMF2,CSNK1G2,NAT9,METTL17,STARD3,GLI4,MICALL2,ANKZF1,PPIL2,MAN1B1,WDR91,LRCH4,UCKL1,PPP1R12C,TRMT2A,STX4,C1ORF35,RHBDF1,ATAD3B,MRPL55,TMEM86B,GTPBP3,ATG4B,MTA1,CC2D1A,DXO,OGFR,LCAT,CACNB1,LEMD2,ANKRD13D,GTF3C5,SDR39U1,P4HTM,ZBTB17…
TF	Factor: AP-2alpha; motif: NGCCTSAGGCN; match class: 1	TF:M11480_1	0.0260208	80	ARFGAP1,ANAPC2,FAM193B,C1ORF159,NPEPL1,MOGS,CCNL2,SPG7,INPP5E,AKAP17A,TMEM175,POFUT2,LENG8,SPSB3,MXD3,ULK3,CLASRP,LMF2,NAT9,STARD3,MICALL2,ANKZF1,PPIL2,MAN1B1,WDR91,UCKL1,PPP1R12C,TRMT2A,STX4,C1ORF35,MRPL55,TMEM86B,GTPBP3,ATG4B,MTA1,CC2D1A,OGFR,CACNB1,LEMD2,P4HTM,EVA1B,LDB1,PRKRIP1,RABL6,MYL5,VPS9D1,BRD9,ZNF276,ALS2CL,NSMF,FHOD1,EME2,ELMO3,DVL3,DPP7,DIP2A,LAMA5,ABCA2,HDAC7,NCAPH2,B3GAT3,SS18L1,TM…
TF	Factor: Sp2; motif: GGSNNGGGGGCGGGGCCNGNGS	TF:M09658	0.026971	74	ARFGAP1,NEURL4,SIN3B,IDUA,NPEPL1,ZMIZ2,INPP5E,INPPL1,POFUT2,POMT1,SPSB3,MXD3,CHTF18,DCAF15,ULK3,CLASRP,LMF2,CSNK1G2,STARD3,GLI4,MICALL2,ARHGEF1,WDR91,LRCH4,RAD9A,TRMT2A,RHBDF1,ATAD3B,ABHD17A,TELO2,SMG5,CDC37,ATG4B,TJAP1,CC2D1A,USP20,OGFR,ATP13A1,CACNB1,ANKRD13D,U2AF1L4,EVA1B,NOXA1,MYL5,FAM229A,VPS9D1,ZNF276,ALS2CL,NSMF,SLC2A4RG,TSSK3,FHOD1,DVL3,RASSF7,LAMA5,ABCA2,UVSSA,NCAPH2,B3GAT3,SS18L1,DOCK6,…
TF	Factor: FXR; motif: NRGGKCANTGRCCNNNNGG; match class: 1	TF:M10014_1	0.0274119	31	ARFGAP1,SIN3B,NPEPL1,POFUT2,FBXL6,DCAF15,CSNK1G2,NDOR1,LRCH4,TSC2,ANKRD13D,SDR39U1,P4HTM,NOXA1,RABL6,BRD9,NSMF,DPP7,DIP2A,ABCA2,FBXL8,SS18L1,FAM160B2,TRIM7,DENND4B,TRPM4,PRR22,HES4,PLCG1,CNOT6L,PARVA
TF	Factor: Sp1; motif: GGGGCGGGGC; match class: 1	TF:M07063_1	0.029219	55	ARFGAP1,MAPK8IP3,SIN3B,ZMIZ2,INPP5E,INPPL1,POFUT2,MXD3,CHTF18,DCAF15,ULK3,LMF2,CSNK1G2,NAT9,GLI4,MICALL2,ANKZF1,WDR91,ATAD3B,ABHD17A,SMG5,ATG4B,TJAP1,MTA1,DXO,USP20,ATP13A1,SLC8B1,CACNB1,EVA1B,NOXA1,VPS9D1,ZNF276,ALS2CL,SLC2A4RG,ELMO3,DVL3,DIP2A,RASSF7,HDAC7,UVSSA,NCAPH2,B3GAT3,C16ORF58,DOCK6,SLC25A28,TRIM41,FADS3,SHANK3,TSEN54,UNC119,TRPM4,PLCG1,LIN7B,LMBRD1
TF	Factor: Sp2; motif: GGGGCGGGG; match class: 1	TF:M10435_1	0.029219	55	ARFGAP1,MAPK8IP3,SIN3B,ZMIZ2,INPP5E,INPPL1,POFUT2,MXD3,CHTF18,DCAF15,ULK3,LMF2,CSNK1G2,NAT9,GLI4,MICALL2,ANKZF1,WDR91,ATAD3B,ABHD17A,SMG5,ATG4B,TJAP1,MTA1,DXO,USP20,ATP13A1,SLC8B1,CACNB1,EVA1B,NOXA1,VPS9D1,ZNF276,ALS2CL,SLC2A4RG,ELMO3,DVL3,DIP2A,RASSF7,HDAC7,UVSSA,NCAPH2,B3GAT3,C16ORF58,DOCK6,SLC25A28,TRIM41,FADS3,SHANK3,TSEN54,UNC119,TRPM4,PLCG1,LIN7B,LMBRD1
TF	Factor: ETS1; motif: GCCGGAWGTACTTCCGGN	TF:M03978	0.0296679	136	ARFGAP1,MAPK8IP3,TMEM259,TAF1C,C1ORF159,NEURL4,DUS1L,TYK2,CCDC130,TNK2,SIN3B,IDUA,WDR90,NPEPL1,MOGS,CCNL2,SPG7,MAN2C1,INPP5E,AKAP17A,TRABD,INPPL1,TMEM175,POFUT2,POMT1,SPSB3,FBXL6,MXD3,DDX39B,CHTF18,ULK3,CLASRP,SNAPC4,LMF2,VPS28,CSNK1G2,NAT9,METTL17,NDOR1,STARD3,GLI4,MICALL2,PLEKHG5,ANKZF1,PPIL2,MAN1B1,LRCH4,RAD9A,STX4,C1ORF35,RHBDF1,ATAD3B,MRPL55,ABHD17A,TELO2,TMEM86B,GTPBP3,SMG5,CDC37,MTA1,USF1,…
TF	Factor: TFDP1; motif: NSGCGGGAANN	TF:M09789	0.0298974	38	TMEM259,TAF1C,FAM193B,C1ORF159,NEURL4,TYK2,TNK2,WDR90,NPEPL1,TRABD,TMEM175,SPSB3,FBXL6,MXD3,DCAF15,LMF2,METTL17,NDOR1,STARD3,PPIL2,TRMT2A,ATAD3B,CDC37,TOP3B,SLC8B1,CACNB1,P4HTM,FAM229A,SLC2A4RG,BBS5,FHOD1,DVL3,DIP2A,RASSF7,NCAPH2,B3GAT3,SUN1,DENND4B
TF	Factor: E2F-3:FOXI1; motif: NGACACCGCGCCCAC	TF:M08208	0.030759	140	RHOT2,MAPK8IP3,TMEM259,TAF1C,FAM193B,SPPL2B,NEURL4,DUS1L,CCDC130,TNK2,SIN3B,IDUA,WDR90,NPEPL1,MOGS,CCNL2,SPG7,INPP5E,AKAP17A,INPPL1,TMEM175,POFUT2,POMT1,LENG8,BRAT1,SPSB3,MXD3,DDX39B,CHTF18,DCAF15,ULK3,SNAPC4,LMF2,CSNK1G2,NAT9,STARD3,GLI4,MICALL2,ANKZF1,QTRT1,PPIL2,LMBR1L,MAN1B1,WDR91,LRCH4,PPP1R12C,RAD9A,TRMT2A,STX4,C1ORF35,EXOC3,ATAD3B,MRPL55,ABHD17A,TELO2,GTPBP3,CDC37,ATG4B,TJAP1,MTA1,USF1,TOP…
TF	Factor: E2F-1; motif: NTTTTGGCGCCAWWWN; match class: 1	TF:M11533_1	0.0312539	107	RHOT2,ARFGAP1,ANAPC2,TMEM259,FAM193B,SPPL2B,TYK2,SIN3B,IDUA,WDR90,MOGS,CCNL2,CXXC1,MAN2C1,INPP5E,TMEM175,POFUT2,POMT1,BRAT1,FBXL6,DDX39B,CHTF18,DCAF15,LMF2,VPS28,CSNK1G2,NAT9,MICALL2,MAN1B1,WDR91,LRCH4,UCKL1,PPP1R12C,TRMT2A,STX4,C1ORF35,ATAD3B,MRPL55,ABHD17A,TELO2,TMEM86B,GTPBP3,MTA1,USF1,CC2D1A,USP20,OGFR,ATP13A1,LCAT,SLC8B1,CACNB1,MEF2B,LEMD2,GTF3C5,SDR39U1,P4HTM,ZBTB17,NOXA1,SFSWAP,ZFYVE27,PRK…
TF	Factor: Erg; motif: NACCGGAARYN	TF:M11392	0.0312539	107	RHOT2,ARFGAP1,ANAPC2,MAPK8IP3,TAF1C,DUS1L,TYK2,CCDC130,TNK2,SIN3B,WDR90,ZMIZ2,MOGS,CCNL2,SPG7,CXXC1,MAN2C1,INPP5E,AKAP17A,TRABD,TMEM175,POFUT2,POMT1,LENG8,SPSB3,FBXL6,MXD3,DDX39B,DCAF15,ULK3,CLASRP,LMF2,CSNK1G2,METTL17,NDOR1,STARD3,GLI4,PLEKHG5,ARHGEF1,PPIL2,PPP1R12C,RAD9A,STX4,RHBDF1,ABHD17A,GTPBP3,SMG5,CDC37,ATG4B,USF1,TOP3B,DXO,TSC2,ITIH4,USP20,OGFR,ATP13A1,LCAT,CACNB1,LEMD2,ANKRD13D,GTF3C5,SD…
TF	Factor: WT1; motif: GNGGGGGCGGGG	TF:M03893	0.0313607	103	RHOT2,ARFGAP1,MAPK8IP3,TMEM259,NEURL4,TNK2,SIN3B,IDUA,WDR90,ZMIZ2,CCNL2,SPG7,MAN2C1,INPP5E,AKAP17A,INPPL1,POFUT2,POMT1,BRAT1,SPSB3,FBXL6,MXD3,CHTF18,DCAF15,CLASRP,LMF2,CSNK1G2,NAT9,GLI4,MICALL2,ANKZF1,LRCH4,PPP1R12C,RAD9A,TRMT2A,RHBDF1,ABHD17A,TELO2,GTPBP3,SMG5,ATG4B,TJAP1,MTA1,USP20,OGFR,ATP13A1,LCAT,CACNB1,MEF2B,LEMD2,ANKRD13D,U2AF1L4,ZBTB17,EVA1B,NOXA1,ZFYVE27,LDB1,RABL6,MYL5,FAM229A,VPS9D1,PO…
TF	Factor: Pet-1; motif: GCNGGAAGYG	TF:M09918	0.031634	148	RHOT2,ANAPC2,MAPK8IP3,TMEM259,TAF1C,FAM193B,SPPL2B,C1ORF159,NEURL4,DUS1L,TYK2,CCDC130,TNK2,WDR90,NPEPL1,ZMIZ2,MOGS,CCNL2,SPG7,INPP5E,AKAP17A,TRABD,INPPL1,TMEM175,POFUT2,POMT1,LENG8,BRAT1,SPSB3,FBXL6,DDX39B,CHTF18,DCAF15,ULK3,CLASRP,LMF2,VPS28,CSNK1G2,NAT9,NDOR1,STARD3,GLI4,MICALL2,PLEKHG5,PPIL2,MAN1B1,LRCH4,UCKL1,PPP1R12C,RAD9A,TRMT2A,STX4,ATAD3B,MRPL55,ABHD17A,TELO2,SMG5,CDC37,ATG4B,TJAP1,MTA1,U…
TF	Factor: ETS1; motif: ACCGGAARYN	TF:M03977	0.0316987	123	RHOT2,ARFGAP1,ANAPC2,MAPK8IP3,TAF1C,DUS1L,TYK2,CCDC130,TNK2,SIN3B,WDR90,ZMIZ2,MOGS,CCNL2,SPG7,CXXC1,MAN2C1,INPP5E,AKAP17A,TRABD,TMEM175,POFUT2,POMT1,LENG8,BRAT1,SPSB3,FBXL6,MXD3,DDX39B,DCAF15,ULK3,CLASRP,LMF2,CSNK1G2,METTL17,NDOR1,STARD3,GLI4,PLEKHG5,ARHGEF1,PPIL2,MAN1B1,WDR91,PPP1R12C,RAD9A,STX4,RHBDF1,ABHD17A,TELO2,GTPBP3,SMG5,CDC37,ATG4B,MTA1,USF1,TOP3B,DXO,TSC2,ITIH4,USP20,OGFR,ATP13A1,LCAT,C…
TF	Factor: Zic1; motif: KGGGTGGTC; match class: 1	TF:M00448_1	0.0317969	64	RHOT2,ANAPC2,MAPK8IP3,SPPL2B,TNK2,WDR90,NPEPL1,INPP5E,TRABD,INPPL1,POFUT2,POMT1,BRAT1,FBXL6,CHTF18,CLASRP,SNAPC4,LMF2,CSNK1G2,GLI4,QTRT1,STX4,RHBDF1,ATAD3B,MRPL55,ABHD17A,CDC37,TOP3B,CC2D1A,USP20,OGFR,LCAT,SLC8B1,U2AF1L4,EVA1B,NOXA1,ZFYVE27,LDB1,PRKRIP1,CMTR1,MYL5,VPS9D1,POU6F1,ZNF276,NSMF,ARHGAP27,SRRT,ELMO3,ABCA2,OXLD1,FBXL8,HDAC7,NCAPH2,C16ORF58,DOCK6,ZNF335,TRIM41,FADS3,PPP1R35,UNC119,PRR22,P…
TF	Factor: PEA3; motif: NACCGGAAGTN	TF:M11430	0.0325679	126	RHOT2,ARFGAP1,ANAPC2,MAPK8IP3,TAF1C,DUS1L,TYK2,CCDC130,TNK2,WDR90,ZMIZ2,MOGS,CCNL2,SPG7,CXXC1,MAN2C1,INPP5E,AKAP17A,TRABD,TMEM175,POFUT2,LENG8,BRAT1,SPSB3,FBXL6,DDX39B,CHTF18,DCAF15,ULK3,CLASRP,LMF2,VPS28,CSNK1G2,NAT9,METTL17,NDOR1,STARD3,GLI4,PLEKHG5,ARHGEF1,QTRT1,PPIL2,MAN1B1,PPP1R12C,RAD9A,TRMT2A,STX4,RHBDF1,ABHD17A,TELO2,GTPBP3,SMG5,CDC37,ATG4B,MTA1,USF1,TOP3B,CC2D1A,DXO,TSC2,ITIH4,USP20,OGFR…
TF	Factor: ELK1; motif: ACCGGAAGTN	TF:M03970	0.0331278	69	RHOT2,ARFGAP1,MAPK8IP3,TAF1C,DUS1L,CCDC130,WDR90,ZMIZ2,MOGS,CCNL2,CXXC1,INPP5E,AKAP17A,TRABD,TMEM175,POFUT2,LENG8,FBXL6,DDX39B,DCAF15,CLASRP,LMF2,NDOR1,STARD3,GLI4,ANKZF1,PPIL2,MAN1B1,UCKL1,ABHD17A,SMG5,CDC37,USF1,DXO,TSC2,USP20,ATP13A1,CACNB1,LEMD2,ANKRD13D,GTF3C5,SDR39U1,U2AF1L4,ZBTB17,SFSWAP,ZFYVE27,LDB1,VPS9D1,BRD9,ZNF276,PICK1,SRRT,BBS5,EME2,DVL3,OXLD1,FBXL8,UVSSA,NCAPH2,B3GAT3,C16ORF58,WRAP…
TF	Factor: Osx; motif: CCNCCCCCNNN	TF:M07329	0.0338504	89	RHOT2,ARFGAP1,ANAPC2,MAPK8IP3,TMEM259,FAM193B,SPPL2B,NEURL4,TNK2,SIN3B,WDR90,ZMIZ2,CCNL2,SPG7,INPP5E,AKAP17A,INPPL1,POFUT2,BRAT1,FBXL6,MXD3,CHTF18,CLASRP,VPS28,NAT9,STARD3,MICALL2,LMBR1L,LRCH4,PPP1R12C,RAD9A,RHBDF1,MRPL55,ABHD17A,ATG4B,MTA1,TOP3B,CC2D1A,DXO,TSC2,OGFR,CACNB1,ANKRD13D,GTF3C5,ZBTB17,EVA1B,ZFYVE27,LDB1,MYL5,FAM229A,VPS9D1,POU6F1,BRD9,ZNF276,SLC22A17,PICK1,SLC2A4RG,SRRT,TSSK3,ELMO3,DP…
TF	Factor: ELF2; motif: CCCGGAARYN	TF:M02054	0.0347711	50	RHOT2,MAPK8IP3,TAF1C,CCDC130,WDR90,MOGS,CCNL2,AKAP17A,TRABD,TMEM175,POFUT2,LENG8,FBXL6,DDX39B,DCAF15,CLASRP,NDOR1,STARD3,GLI4,PPIL2,STX4,ABHD17A,TOP3B,DXO,TSC2,ATP13A1,LEMD2,GTF3C5,SDR39U1,U2AF1L4,ZBTB17,ZFYVE27,VPS9D1,BRD9,ZNF276,PICK1,EME2,FBXL8,B3GAT3,C16ORF58,DOCK6,WRAP73,TRIM41,NARF,INO80B,CWC25,TSEN54,ERCC3,ILKAP,LMBRD1
TF	Factor: SP1:SP3; motif: CCSCCCCCYCC	TF:M01219	0.0349606	89	ARFGAP1,MAPK8IP3,FAM193B,NEURL4,DUS1L,SIN3B,IDUA,NPEPL1,ZMIZ2,CCNL2,SPG7,INPP5E,INPPL1,POFUT2,POMT1,LENG8,BRAT1,SPSB3,FBXL6,CHTF18,CLASRP,LMF2,CSNK1G2,METTL17,STARD3,MICALL2,PLEKHG5,LRCH4,RAD9A,TRMT2A,ABHD17A,TELO2,ATG4B,MTA1,CC2D1A,TSC2,USP20,OGFR,ATP13A1,LCAT,CACNB1,LEMD2,ANKRD13D,U2AF1L4,ZBTB17,EVA1B,NOXA1,ZFYVE27,LDB1,RABL6,CMTR1,MYL5,VPS9D1,POU6F1,ZNF276,ALS2CL,SLC22A17,NSMF,SLC2A4RG,FHOD1,E…
TF	Factor: AP-2alpha; motif: NTNSCCTGRGGSNAN; match class: 1	TF:M09590_1	0.0351023	24	ARFGAP1,TMEM259,TNK2,WDR90,NPEPL1,TMEM175,LENG8,FBXL6,LMF2,ANKZF1,UCKL1,PPP1R12C,TJAP1,CC2D1A,P4HTM,U2AF1L4,EVA1B,MYL5,ALS2CL,EME2,SLC25A42,B3GAT3,PRR22,PLCG1
TF	Factor: ELF4; motif: NCCGGAARTN; match class: 1	TF:M02056_1	0.0358808	28	RHOT2,ANAPC2,TAF1C,WDR90,AKAP17A,LENG8,BRAT1,DDX39B,CLASRP,CSNK1G2,STARD3,PPIL2,GTPBP3,USF1,TSC2,ATP13A1,LEMD2,ANKRD13D,GTF3C5,BRD9,PICK1,SRRT,RASSF7,OXLD1,DOCK6,WRAP73,TRIM41,PPP1R35
TF	Factor: Egr-1; motif: ACCGCCC; match class: 1	TF:M04918_1	0.0363905	28	NEURL4,MOGS,CCNL2,INPPL1,POMT1,DDX39B,LMF2,CSNK1G2,GLI4,MICALL2,MAN1B1,PPP1R12C,ATG4B,CC2D1A,CACNB1,ANKRD13D,U2AF1L4,ZBTB17,NOXA1,POU6F1,UVSSA,NCAPH2,SS18L1,FAM160B2,PPP1R35,TSEN54,PLCG1,LIN7B
TF	Factor: Myc; motif: CACGTGS; match class: 1	TF:M00799_1	0.0371562	46	RHOT2,TMEM259,WDR90,NPEPL1,MAN2C1,POMT1,MXD3,CHTF18,ULK3,SNAPC4,METTL17,ARHGEF1,QTRT1,MAN1B1,RAD9A,TRMT2A,RHBDF1,ATAD3B,MRPL55,TELO2,GTPBP3,SMG5,CDC37,MTA1,TSC2,P4HTM,ZFYVE27,FAM229A,BRD9,SLC2A4RG,DPP7,DEF6,ABCA2,FBXL8,SLC25A42,UVSSA,B3GAT3,TMEM184A,DOCK6,SUN1,PIGQ,FADS3,UNC119,HES4,LIN7B,PARVA
TF	Factor: Hey1; motif: NGCRCGYGYN; match class: 1	TF:M11058_1	0.0383978	126	RHOT2,ANAPC2,TMEM259,TAF1C,FAM193B,DUS1L,TNK2,SIN3B,IDUA,WDR90,NPEPL1,ZMIZ2,MOGS,CCNL2,SPG7,CXXC1,MAN2C1,AKAP17A,INPPL1,TMEM175,POFUT2,POMT1,LENG8,BRAT1,SPSB3,FBXL6,MXD3,CHTF18,ULK3,CLASRP,SNAPC4,CSNK1G2,NAT9,METTL17,GLI4,ARHGEF1,ANKZF1,QTRT1,MAN1B1,WDR91,PPP1R12C,RAD9A,TRMT2A,STX4,C1ORF35,RHBDF1,ATAD3B,MRPL55,ABHD17A,TELO2,GTPBP3,SMG5,CDC37,ATG4B,MTA1,CC2D1A,DXO,TSC2,USP20,OGFR,ATP13A1,LEMD2,ANK…
TF	Factor: ER-beta; motif: RGGTCASCNTGMCCY	TF:M09910	0.039118	114	RHOT2,ARFGAP1,ANAPC2,MAPK8IP3,SPPL2B,DUS1L,TYK2,IDUA,WDR90,NPEPL1,ZMIZ2,CCNL2,SPG7,MAN2C1,AKAP17A,TRABD,INPPL1,POFUT2,SPSB3,MXD3,CHTF18,ULK3,LMF2,VPS28,CSNK1G2,METTL17,NDOR1,STARD3,GLI4,MICALL2,ARHGEF1,ANKZF1,QTRT1,LMBR1L,LRCH4,UCKL1,PPP1R12C,RAD9A,TRMT2A,STX4,C1ORF35,MRPL55,ABHD17A,TELO2,TMEM86B,GTPBP3,ATG4B,MTA1,USF1,TOP3B,CC2D1A,TSC2,OGFR,ATP13A1,LCAT,SLC8B1,ANKRD13D,SDR39U1,P4HTM,U2AF1L4,EVA1…
TF	Factor: ROX; motif: GNNNCASGTGGS	TF:M09764	0.0404692	79	RHOT2,TMEM259,FAM193B,SPPL2B,TYK2,TNK2,SIN3B,WDR90,NPEPL1,ZMIZ2,MAN2C1,TRABD,POMT1,BRAT1,MXD3,CHTF18,DCAF15,ULK3,SNAPC4,CSNK1G2,STARD3,ARHGEF1,QTRT1,PPIL2,LMBR1L,MAN1B1,TRMT2A,STX4,EXOC3,ATAD3B,MRPL55,TELO2,GTPBP3,SMG5,CDC37,MTA1,CC2D1A,TSC2,OGFR,LCAT,CACNB1,SDR39U1,P4HTM,EVA1B,NOXA1,LDB1,FAM229A,VPS9D1,BRD9,ZNF276,ALS2CL,SLC22A17,PICK1,ARHGAP27,BBS5,FHOD1,EME2,ELMO3,DPP7,LAMA5,DEF6,ABCA2,FBXL8,S…
TF	Factor: Elf-1; motif: AWCCCGGAAGTN; match class: 1	TF:M07415_1	0.0404952	42	RHOT2,MAPK8IP3,TAF1C,DUS1L,MAN2C1,INPP5E,AKAP17A,TRABD,TMEM175,LENG8,FBXL6,CSNK1G2,STARD3,PPIL2,SMG5,CDC37,DXO,TSC2,USP20,OGFR,ATP13A1,LEMD2,ANKRD13D,GTF3C5,SDR39U1,U2AF1L4,ZFYVE27,BRD9,ZNF276,PICK1,EME2,FBXL8,UVSSA,B3GAT3,C16ORF58,DOCK6,ZNF335,TRIM41,PPP1R35,TSEN54,ERCC3,LMBRD1
TF	Factor: ESE-1; motif: NSMGGAARTN	TF:M01214	0.0414652	96	RHOT2,ARFGAP1,ANAPC2,MAPK8IP3,TAF1C,SPPL2B,TYK2,CCDC130,WDR90,NPEPL1,MOGS,CCNL2,CXXC1,MAN2C1,AKAP17A,TRABD,INPPL1,TMEM175,POFUT2,LENG8,BRAT1,FBXL6,DDX39B,CHTF18,DCAF15,ULK3,CLASRP,SNAPC4,VPS28,NAT9,METTL17,NDOR1,STARD3,GLI4,ANKZF1,PPIL2,UCKL1,TRMT2A,STX4,ATAD3B,ABHD17A,TELO2,GTPBP3,SMG5,CDC37,ATG4B,USF1,TOP3B,CC2D1A,DXO,TSC2,ITIH4,USP20,ATP13A1,LEMD2,ANKRD13D,GTF3C5,SDR39U1,P4HTM,U2AF1L4,ZBTB17,N…
TF	Factor: ESE-1; motif: NSMGGAARTN	TF:M02055	0.0414652	96	RHOT2,ARFGAP1,ANAPC2,MAPK8IP3,TAF1C,SPPL2B,TYK2,CCDC130,WDR90,NPEPL1,MOGS,CCNL2,CXXC1,MAN2C1,AKAP17A,TRABD,INPPL1,TMEM175,POFUT2,LENG8,BRAT1,FBXL6,DDX39B,CHTF18,DCAF15,ULK3,CLASRP,SNAPC4,VPS28,NAT9,METTL17,NDOR1,STARD3,GLI4,ANKZF1,PPIL2,UCKL1,TRMT2A,STX4,ATAD3B,ABHD17A,TELO2,GTPBP3,SMG5,CDC37,ATG4B,USF1,TOP3B,CC2D1A,DXO,TSC2,ITIH4,USP20,ATP13A1,LEMD2,ANKRD13D,GTF3C5,SDR39U1,P4HTM,U2AF1L4,ZBTB17,N…
TF	Factor: Elf-1; motif: AWCCCGGAAGTN	TF:M07415	0.0429217	100	RHOT2,ARFGAP1,ANAPC2,MAPK8IP3,TMEM259,TAF1C,DUS1L,TYK2,CCDC130,WDR90,ZMIZ2,MOGS,CCNL2,MAN2C1,INPP5E,AKAP17A,TRABD,TMEM175,POFUT2,LENG8,BRAT1,FBXL6,DDX39B,CHTF18,DCAF15,CLASRP,SNAPC4,LMF2,CSNK1G2,METTL17,NDOR1,STARD3,GLI4,PLEKHG5,ANKZF1,PPIL2,PPP1R12C,RAD9A,STX4,RHBDF1,ATAD3B,ABHD17A,GTPBP3,SMG5,CDC37,USF1,TOP3B,DXO,TSC2,ITIH4,USP20,OGFR,ATP13A1,CACNB1,LEMD2,ANKRD13D,GTF3C5,SDR39U1,P4HTM,U2AF1L4,Z…
TF	Factor: YY1; motif: NNCGCCATTNN	TF:M03924	0.0429703	119	RHOT2,ARFGAP1,ANAPC2,MAPK8IP3,TMEM259,FAM193B,SPPL2B,NEURL4,TYK2,CCDC130,SIN3B,WDR90,NPEPL1,ZMIZ2,MOGS,CCNL2,CXXC1,MAN2C1,INPPL1,TMEM175,POFUT2,POMT1,BRAT1,DDX39B,CHTF18,DCAF15,ULK3,CLASRP,LMF2,CSNK1G2,NAT9,METTL17,NDOR1,STARD3,MICALL2,PLEKHG5,ARHGEF1,QTRT1,PPIL2,MAN1B1,WDR91,LRCH4,TRMT2A,STX4,C1ORF35,ATAD3B,MRPL55,ABHD17A,TELO2,GTPBP3,SMG5,ATG4B,TJAP1,MTA1,USF1,TOP3B,TSC2,USP20,OGFR,ATP13A1,MEF2…
TF	Factor: GABP-alpha; motif: NACCGGAAGTN	TF:M11414	0.0441628	48	RHOT2,ARFGAP1,MAPK8IP3,TAF1C,DUS1L,CCDC130,WDR90,MOGS,INPP5E,AKAP17A,TRABD,TMEM175,POFUT2,LENG8,FBXL6,DDX39B,DCAF15,CLASRP,LMF2,NDOR1,STARD3,GLI4,PPIL2,ABHD17A,CDC37,DXO,TSC2,ATP13A1,LEMD2,GTF3C5,U2AF1L4,ZBTB17,VPS9D1,ZNF276,PICK1,EME2,DVL3,OXLD1,NCAPH2,B3GAT3,C16ORF58,WRAP73,TRIM41,INO80B,CWC25,PPP1R35,ERCC3,LMBRD1
TF	Factor: Erg; motif: NACCGGATATCCGGTN	TF:M11397	0.0442468	135	RHOT2,ARFGAP1,ANAPC2,MAPK8IP3,TMEM259,TAF1C,FAM193B,SPPL2B,DUS1L,TYK2,CCDC130,TNK2,SIN3B,IDUA,WDR90,ZMIZ2,MOGS,SPG7,CXXC1,MAN2C1,INPP5E,AKAP17A,TRABD,INPPL1,TMEM175,POFUT2,POMT1,LENG8,BRAT1,SPSB3,FBXL6,MXD3,CHTF18,DCAF15,ULK3,CLASRP,CSNK1G2,METTL17,NDOR1,STARD3,GLI4,PLEKHG5,ANKZF1,PPIL2,MAN1B1,LRCH4,UCKL1,PPP1R12C,RAD9A,TRMT2A,STX4,C1ORF35,RHBDF1,ATAD3B,MRPL55,ABHD17A,TELO2,GTPBP3,SMG5,CDC37,ATG4…
TF	Factor: LBP9; motif: ACYRGTNNNNACYRGT; match class: 1	TF:M11492_1	0.044379	81	RHOT2,ARFGAP1,ANAPC2,TMEM259,TAF1C,SPPL2B,C1ORF159,NEURL4,DUS1L,TYK2,TNK2,NPEPL1,ZMIZ2,CCNL2,TRABD,INPPL1,TMEM175,LENG8,ULK3,LMF2,VPS28,CSNK1G2,METTL17,STARD3,PLEKHG5,ARHGEF1,ANKZF1,PPIL2,LRCH4,RHBDF1,MRPL55,TELO2,GTPBP3,CDC37,ATG4B,TJAP1,MTA1,CC2D1A,TSC2,USP20,LCAT,CACNB1,MEF2B,NOXA1,LDB1,VPS9D1,POU6F1,ZNF276,ALS2CL,SLC2A4RG,FHOD1,EME2,DVL3,OXLD1,FBXL8,HDAC7,SLC25A42,NCAPH2,B3GAT3,SS18L1,TMEM184…
TF	Factor: ERG; motif: ACCGGAWATCCGGT; match class: 1	TF:M03976_1	0.0463262	98	RHOT2,ARFGAP1,ANAPC2,MAPK8IP3,TMEM259,TAF1C,SPPL2B,DUS1L,TYK2,CCDC130,IDUA,WDR90,MOGS,SPG7,CXXC1,MAN2C1,AKAP17A,TRABD,INPPL1,TMEM175,POFUT2,POMT1,LENG8,FBXL6,DCAF15,CSNK1G2,METTL17,NDOR1,STARD3,GLI4,ANKZF1,PPIL2,MAN1B1,WDR91,LRCH4,UCKL1,PPP1R12C,RAD9A,TRMT2A,STX4,TELO2,SMG5,CDC37,MTA1,USF1,CC2D1A,DXO,TSC2,USP20,ATP13A1,CACNB1,MEF2B,LEMD2,GTF3C5,SDR39U1,P4HTM,NOXA1,SFSWAP,RABL6,FAM229A,VPS9D1,POU6…
TF	Factor: FLI1; motif: ACCGGAARTN	TF:M03988	0.0465438	103	RHOT2,ARFGAP1,ANAPC2,MAPK8IP3,TAF1C,DUS1L,TYK2,CCDC130,TNK2,SIN3B,WDR90,ZMIZ2,MOGS,CCNL2,SPG7,CXXC1,MAN2C1,INPP5E,AKAP17A,TRABD,TMEM175,POFUT2,LENG8,BRAT1,SPSB3,FBXL6,DDX39B,DCAF15,ULK3,CLASRP,LMF2,CSNK1G2,METTL17,NDOR1,STARD3,GLI4,PLEKHG5,ARHGEF1,PPIL2,MAN1B1,UCKL1,PPP1R12C,RAD9A,STX4,ABHD17A,GTPBP3,SMG5,CDC37,ATG4B,USF1,TOP3B,DXO,TSC2,USP20,ATP13A1,CACNB1,LEMD2,ANKRD13D,GTF3C5,SDR39U1,U2AF1L4,Z…
TF	Factor: LKLF; motif: GGGGTGGKSN	TF:M07261	0.0480049	116	ARFGAP1,ANAPC2,MAPK8IP3,TAF1C,FAM193B,SPPL2B,C1ORF159,NEURL4,TNK2,WDR90,NPEPL1,ZMIZ2,MOGS,SPG7,INPP5E,AKAP17A,TRABD,INPPL1,BRAT1,FBXL6,CHTF18,DCAF15,ULK3,CLASRP,LMF2,VPS28,CSNK1G2,NAT9,METTL17,STARD3,GLI4,PLEKHG5,ARHGEF1,QTRT1,PPIL2,LMBR1L,MAN1B1,WDR91,LRCH4,PPP1R12C,RAD9A,TRMT2A,STX4,C1ORF35,EXOC3,RHBDF1,ATAD3B,MRPL55,ABHD17A,TELO2,TMEM86B,CDC37,ATG4B,MTA1,CC2D1A,DXO,USP20,OGFR,CACNB1,MEF2B,SDR3…
TF	Factor: GABP; motif: CACTTCCGGNNN	TF:M01258	0.0480277	47	RHOT2,MAPK8IP3,TAF1C,CCDC130,WDR90,MOGS,INPP5E,AKAP17A,TMEM175,POFUT2,LENG8,FBXL6,DDX39B,DCAF15,CLASRP,NDOR1,STARD3,GLI4,PPIL2,ABHD17A,DXO,TSC2,USP20,ATP13A1,LEMD2,GTF3C5,SDR39U1,U2AF1L4,ZBTB17,ZFYVE27,VPS9D1,BRD9,ZNF276,PICK1,DGKD,EME2,FBXL8,UVSSA,B3GAT3,C16ORF58,WRAP73,TRIM41,INO80B,CWC25,TSEN54,ERCC3,LMBRD1
TF	Factor: Net; motif: NACCGGAAGTN	TF:M11442	0.049587	37	RHOT2,MAPK8IP3,TAF1C,CCDC130,WDR90,MOGS,AKAP17A,TRABD,TMEM175,POFUT2,LENG8,FBXL6,DDX39B,DCAF15,CLASRP,NDOR1,STARD3,PPIL2,ABHD17A,DXO,TSC2,ATP13A1,LEMD2,GTF3C5,U2AF1L4,ZBTB17,VPS9D1,ZNF276,PICK1,EME2,B3GAT3,C16ORF58,WRAP73,TRIM41,INO80B,ERCC3,LMBRD1
